# Supplementary material for: Nasal Bacteriomes of Patients with Asthma and Allergic Rhinitis Show Unique Composition, Structure, Function and Interactions
Source: Microorganisms. 2023 Mar 7;11(3):683. doi: 10.3390/microorganisms11030683 (PMC10056468; doi:10.3390/microorganisms11030683)
Supplement: Supplementary file 1 [file microorganisms-11-00683-s001.zip]

Archive with 7 entries (7 files):
- Figure S1.pdf
- Figure S2.pdf
- Figure S3.pdf
- Table S1.csv
- Table S2.csv
- Table S3.xlsx
- Table S4.csv
