# Supplementary material for: Nasal Bacteriomes of Patients with Asthma and Allergic Rhinitis Show Unique Composition, Structure, Function and Interactions
Source: Microorganisms. 2023 Mar 7;11(3):683. doi: 10.3390/microorganisms11030683 (PMC10056468; doi:10.3390/microorganisms11030683)
Supplement: Supplementary file 1 [file microorganisms-11-00683-s001.zip › Table S1.csv]

participants	season	age	sex	group
P024	winter	13	M	ARAS
P025	winter	15	F	ARAS
P026	winter	12	M	ARAS
P027	winter	19	F	ARAS
P028	spring	12	M	ARAS
P029	spring	17	M	ARAS
P030	spring	13	M	AR
P031	spring	7	M	ARAS
P032	spring	18	F	ARAS
P033	spring	9	M	ARAS
P034	spring	13	M	AR
P035	spring	6	M	AR
P036	spring	13	M	ARAS
P037	spring	8	M	AR
P038	spring	14	F	ARAS
P039	spring	6	F	ARAS
P040	spring	12	M	AR
P041	spring	13	M	ARAS
P042	summer	14	F	ARAS
P043	summer	10	M	ARAS
P044	summer	7	F	ARAS
P045	summer	7	F	AS
P046	summer	15	M	ARAS
P047	summer	10	F	ARAS
P048	summer	13	M	ARAS
P049	summer	17	F	ARAS
P050	summer	9	M	ARAS
P051	summer	18	M	ARAS
P052	summer	13	F	ARAS
P053	summer	16	F	ARAS
P054	summer	13	F	AR
P055	summer	9	M	ARAS
P056	summer	18	F	ARAS
P057	summer	12	M	ARAS
P058	summer	17	F	ARAS
P059	summer	13	M	ARAS
P060	summer	17	M	AR
P061	summer	11	F	ARAS
P062	summer	11	M	ARAS
P063	summer	12	F	AR
P064	summer	9	M	ARAS
P065	summer	10	M	ARAS
P066	summer	10	F	ARAS
P067	summer	14	M	AS
P068	summer	5	M	ARAS
P069	summer	5	M	ARAS
P070	summer	13	M	AS
P071	summer	17	F	AR
P072	summer	10	F	AR
P073	summer	19	M	ARAS
P074	fall	13	F	ARAS
P075	fall	16	M	ARAS
P076	fall	13	F	ARAS
P077	fall	13	F	ARAS
P078	fall	16	M	ARAS
P079	fall	16	F	ARAS
P080	fall	12	M	AR
P081	fall	15	M	ARAS
P082	fall	7	M	AR
P083	fall	5	F	AR
P084	fall	8	M	AR
P085	fall	16	F	ARAS
P086	fall	12	F	AR
P087	fall	17	F	AR
P088	fall	6	F	ARAS
P089	fall	15	F	AR
P090	fall	6	M	ARAS
P091	fall	5	M	ARAS
P092	fall	12	M	AR
P093	fall	7	M	AS
P094	fall	9	M	ARAS
P095	fall	18	F	ARAS
P096	fall	16	M	ARAS
P097	fall	16	F	AR
P098	fall	7	F	ARAS
P099	fall	15	M	ARAS
P100	fall	14	M	AR
P101	fall	14	M	ARAS
P102	fall	7	F	AR
P103	fall	7	M	AR
P104	fall	16	F	ARAS
P105	fall	17	M	ARAS
P106	fall	6	F	ARAS
P107	fall	9	M	ARAS
P108	fall	16	M	ARAS
P109	fall	11	M	AR
P110	fall	16	F	AR
P111	fall	16	F	ARAS
P112	fall	13	F	AS
P113	fall	13	M	ARAS
P114	fall	6	F	ARAS
P115	fall	11	M	ARAS
P116	fall	14	F	ARAS
P117	fall	13	M	ARAS
P118	fall	9	F	ARAS
P119	fall	8	M	AR
P121	fall	10	F	AR
P122	fall	12	F	ARAS
P123	fall	16	F	AR
P124	fall	14	M	AR
P125	fall	11	F	ARAS
P126	fall	10	M	ARAS
P127	fall	15	M	ARAS
P128	fall	17	F	ARAS
P129	fall	10	M	ARAS
P130	fall	17	F	ARAS
P131	fall	13	M	AR
P132	fall	8	F	ARAS
P133	fall	18	F	ARAS
P134	fall	6	M	ARAS
P135	fall	13	F	CT
P136	fall	9	F	ARAS
P137	fall	18	F	AR
P138	fall	12	F	ARAS
P139	fall	12	F	AR
P140	fall	14	F	ARAS
P141	fall	17	M	ARAS
P142	fall	7	M	ARAS
P143	fall	5	F	ARAS
P144	fall	11	F	ARAS
P145	fall	12	M	ARAS
P146	fall	16	M	ARAS
P147	fall	9	F	ARAS
P148	fall	12	M	ARAS
P149	fall	14	F	ARAS
P150	fall	7	M	ARAS
P151	fall	16	M	AR
P152	fall	4	M	AR
P153	fall	8	M	ARAS
P154	fall	14	F	AS
P155	fall	16	F	ARAS
P156	fall	6	M	ARAS
P157	fall	15	F	ARAS
P158	fall	14	M	ARAS
P159	winter	12	M	ARAS
P160	winter	13	F	ARAS
P161	winter	9	M	ARAS
P162	winter	12	M	ARAS
P163	winter	12	M	ARAS
P164	winter	13	F	AR
P165	winter	19	F	ARAS
P166	winter	14	F	AR
P167	winter	7	M	ARAS
P168	winter	4	F	ARAS
P169	winter	8	M	ARAS
P170	winter	14	M	ARAS
P171	winter	8	M	ARAS
P172	winter	18	F	ARAS
P173	winter	17	F	ARAS
P174	winter	13	M	AS
P175	winter	19	M	ARAS
P176	winter	9	M	ARAS
P182	winter	6	M	ARAS
P183	winter	16	F	ARAS
P184	winter	17	F	AR
P185	winter	14	F	ARAS
P186	winter	12	F	ARAS
P187	winter	14	F	AR
P188	winter	15	F	AS
P189	winter	11	M	AR
P190	winter	10	M	ARAS
P191	winter	7	M	AS
P192	winter	14	F	ARAS
P193	winter	16	M	ARAS
P194	winter	5	M	ARAS
P199	winter	13	F	ARAS
P200	winter	17	M	CT
P201	winter	11	M	ARAS
P202	winter	12	M	ARAS
P203	winter	14	F	ARAS
P204	winter	14	M	ARAS
P205	winter	11	M	ARAS
P206	winter	12	M	ARAS
P207	winter	18	F	ARAS
P208	winter	13	F	ARAS
P209	winter	6	M	AS
P210	winter	12	M	ARAS
P211	winter	14	M	ARAS
P212	winter	12	M	ARAS
P213	winter	11	M	AR
P214	winter	14	M	ARAS
P215	winter	7	F	AR
P216	winter	11	M	AS
P217	winter	17	F	ARAS
P218	winter	10	M	ARAS
P219	winter	11	F	ARAS
P220	winter	5	F	AR
C012	winter	12	M	CT
C013	winter	9	F	CT
C014	winter	11	F	CT
C015	winter	58	F	CT
C016	winter	11	F	CT
C017	winter	9	F	CT
C018	winter	10	F	CT
C019	winter	11	F	CT
C020	winter	11	F	CT
C021	winter	11	M	CT
C022	spring	12	F	CT
C023	spring	10	F	CT
C024	spring	10	F	CT
C025	spring	10	F	CT
C026	spring	10	F	CT
C027	spring	15	F	CT
C028	spring	13	M	CT
C029	spring	9	F	CT
C030	spring	11	F	CT
C031	spring	11	F	CT
C032	spring	11	M	CT
C033	spring	16	M	CT
C034	spring	15	M	CT
C035	spring	23	F	CT
C036	spring	15	F	CT
C037	spring	14	M	CT
C038	spring	15	F	CT
C039	spring	15	F	CT
C040	spring	16	F	CT
C041	summer	19	F	CT
C042	summer	13	F	CT
C043	summer	14	F	CT
C045	summer	15	F	CT
C046	summer	13	F	CT
C001	winter	22	M	CT
C002	winter	14	F	CT
C003	winter	13	M	CT
C004	winter	15	F	CT
C005	winter	24	F	CT
C006	winter	40	M	CT
C007	winter	13	F	CT
C008	winter	13	F	CT
C009	winter	14	F	CT
C010	winter	14	F	CT
C011	winter	13	F	CT
P001	summer	11	F	AR
P002	summer	9	M	ARAS
P003	summer	9	M	ARAS
P005	summer	6	M	AR
P007	summer	15	F	ARAS
P008	summer	17	F	ARAS
P009	summer	11	M	AR
P010	summer	13	F	ARAS
P011	summer	10	F	ARAS
P012	summer	18	M	ARAS
P013	summer	16	M	ARAS
P014	summer	15	F	ARAS
P015	summer	16	M	ARAS
P016	summer	8	F	ARAS
P017	summer	17	F	ARAS
P018	fall	6	F	ARAS
P019	fall	15	M	ARAS
P020	fall	10	M	ARAS
P021	fall	18	F	ARAS
P022	fall	18	F	ARAS
P023	fall	11	F	ARAS
P245	summer	11	F	AR
P246	summer	9	M	ARAS
P247	summer	9	M	ARAS
P248	summer	6	M	AR
P249	summer	15	F	ARAS
P250	summer	17	F	ARAS
P251	summer	11	M	AR
P252	summer	13	F	ARAS
P253	summer	10	F	ARAS
P254	summer	18	M	ARAS
P255	summer	16	M	ARAS
P256	summer	15	F	ARAS
P257	summer	16	M	ARAS
P258	summer	8	F	ARAS
P259	summer	17	F	ARAS
P260	fall	6	F	ARAS
P261	fall	15	M	ARAS
P262	fall	10	M	ARAS
P263	fall	18	F	ARAS
P264	fall	18	F	ARAS
P265	fall	11	F	ARAS
C087	fall	15	F	CT
C088	fall	13	F	CT
C047	summer	18	F	CT
C048	summer	15	F	CT
C049	summer	14	F	CT
C050	summer	14	M	CT
C051	summer	12	F	CT
C052	summer	11	F	CT
C053	summer	15	F	CT
C054	summer	25	F	CT
C055	summer	16	F	CT
C056	summer	13	M	CT
C057	summer	47	M	CT
C058	summer	21	M	CT
C059	summer	13	M	CT
C060	summer	10	M	CT
C061	summer	20	M	CT
C062	summer	14	F	CT
C063	fall	15	F	CT
C064	fall	13	M	CT
C065	fall	9	M	CT
C066	fall	10	F	CT
C067	fall	10	F	CT
C068	fall	13	M	CT
C069	fall	10	F	CT
C070	fall	9	F	CT
C071	fall	11	F	CT
C072	fall	12	F	CT
C073	fall	8	F	CT
C074	fall	10	F	CT
C075	fall	9	F	CT
C076	fall	10	F	CT
C077	fall	10	F	CT
C078	fall	9	F	CT
C079	fall	9	M	CT
C080	fall	8	M	CT
C081	fall	10	M	CT
C082	fall	8	F	CT
C083	fall	10	F	CT
C084	fall	15	M	CT
C085	fall	10	F	CT
C086	fall	25	M	CT
P120	fall	5	M	ARAS
P180	winter	11	M	CT
P181	winter	9	F	CT
P195	fall	9	M	CT
P196	fall	7	M	CT
P197	fall	4	F	CT
P198	fall	5	M	CT
P221	winter	10	M	ARAS
P222	winter	12	M	ARAS
P223	winter	14	M	ARAS
P224	winter	10	M	ARAS
P225	winter	13	M	ARAS
P226	winter	11	M	AR
P227	winter	11	F	ARAS
P228	winter	12	M	AR
P229	winter	5	F	AR
P230	winter	12	F	ARAS
P231	winter	16	F	ARAS
P232	winter	5	F	CT
P233	winter	15	M	CT
P234	winter	7	M	CT
P235	winter	10	F	CT
P236	winter	7	M	ARAS
P237	winter	15	F	AS
P238	winter	8	M	ARAS
P239	winter	16	M	AR
P240	winter	9	M	ARAS
P241	winter	12	M	ARAS
P242	winter	11	M	AR
P243	winter	5	F	AR
P244	winter	18	F	ARAS
