# Supplementary material for: Nasal Bacteriomes of Patients with Asthma and Allergic Rhinitis Show Unique Composition, Structure, Function and Interactions
Source: Microorganisms. 2023 Mar 7;11(3):683. doi: 10.3390/microorganisms11030683 (PMC10056468; doi:10.3390/microorganisms11030683)
Supplement: Supplementary file 1 [file microorganisms-11-00683-s001.zip › Table S3.xlsx]

## Sheet: Sheet1
	Chao1	ACE	Shannon	PD
AS	82.6	88.7	2.25	13.7
ARAS	95.7	97.8	2.51	15.6
AR	101	105	2.57	16.1
CT	61.3	63	2.1	11
