# Supplementary material for: Nasal Bacteriomes of Patients with Asthma and Allergic Rhinitis Show Unique Composition, Structure, Function and Interactions
Source: Microorganisms. 2023 Mar 7;11(3):683. doi: 10.3390/microorganisms11030683 (PMC10056468; doi:10.3390/microorganisms11030683)
Supplement: Supplementary file 1 [file microorganisms-11-00683-s001.zip › Table S4.csv]

pathway	pathway description	P024	P025	P026	P027	P028	P029	P031	P032	P033	P036	P038	P039	P041	P042	P043	P044	P046	P047	P048	P049	P050	P051	P052	P053	P055	P056	P057	P058	P059	P061	P062	P064	P065	P066	P068	P069	P073	P074	P075	P076	P077	P078	P079	P081	P085	P088	P090	P091
1CMET2-PWY	N10-formyl-tetrahydrofolate biosynthesis	2312.570819	1433.395216	1510.890267	2876.429095	1771.028439	2761.236255	3260.775032	1081.672033	1633.018553	1902.477626	2678.258633	3364.881524	2965.342962	2722.434595	2810.75844	2446.093453	2653.082988	2393.981485	1448.387759	2523.921827	2776.09021	2248.352181	1974.679339	2086.242173	2456.867757	1898.425331	2561.841603	1024.427154	1405.358755	2723.258421	1789.402954	2887.129807	1420.0051	2447.067927	2313.328682	3281.247786	2283.239574	1413.16698	1469.758316	2132.145635	2319.660778	2281.189536	2001.519301	2046.074086	2421.786082	2147.024183	3204.504527	2840.252991
3-HYDROXYPHENYLACETATE-DEGRADATION-PWY	4-hydroxyphenylacetate degradation	74.98453373	14.01765633	1.400918189	16.42839311	3.488238344	23.76473826	0	94.55538427	45.04198545	191.1803496	14.79700902	1.438290884	43.90210012	7.15927751	16.73900808	27.53973576	7.877324787	0	0	15.06069713	15.22138235	18.17471605	22.86264534	24.15191217	22.50830221	28.02103809	2.132202749	5.186972933	2.491280046	5.621727343	37.34041335	0	5.960963186	6.872650712	52.24283765	1.145887126	0	18.7556618	1.339187532	25.88758586	39.84841523	41.53817066	26.57177964	3.181085333	10.44436046	13.46800324	0	16.86324931
ALL-CHORISMATE-PWY	superpathway of chorismate metabolism	0	0	0	0	0	0	0	0	0	0	0	0	0	0	0	0	0	0	0	0	0	0	0	0	0	0	0	0	0	0	0	0	0	0	0	0	0	0	0	0	0	0	0	0	0	0	0	0
ANAEROFRUCAT-PWY	homolactic fermentation	3819.43133	3583.488041	3804.893801	4016.194501	3714.973836	3920.615986	1235.233465	3692.508981	3601.057421	4077.996022	4309.344321	3536.038139	3721.922488	3130.513413	4246.128382	3464.357529	4223.821551	3967.817654	4025.308382	3794.040618	4237.342916	3749.583727	3762.538204	3802.96009	3484.458324	3648.466528	3807.048008	3862.998092	3905.773495	3971.750368	3605.237887	3915.162894	3635.150854	3469.071515	3466.233122	3557.979527	3980.355575	3799.464258	3695.487995	3983.383424	3455.139357	3639.549714	3495.849759	3669.70004	3370.482157	3474.744835	3967.582452	4114.632832
ANAGLYCOLYSIS-PWY	glycolysis III (from glucose)	3814.950182	3642.074655	3869.336038	4482.760866	3758.825975	4115.260509	3429.695847	3767.322032	3678.647994	4070.742567	4426.582161	4437.127378	4165.8215	3334.314179	4660.418832	3541.32756	4406.575486	4120.176666	4059.600817	4087.724212	4478.71055	3798.795265	3824.593956	3812.137817	3579.685756	3735.077009	4146.068246	3889.797452	3932.900767	4374.17235	3723.1329	4306.995177	3727.157025	3701.528819	3542.618483	4454.06326	4093.256427	3826.155007	3735.663621	4059.393782	3556.974196	3793.612929	3592.836754	3762.587731	3376.574701	3606.057867	4627.084703	4432.625533
ARG+POLYAMINE-SYN	superpathway of arginine and polyamine biosynthesis	590.3164887	215.2968241	313.1052152	18.61884552	243.6783643	157.2999342	0	206.7749612	429.0495694	191.6984536	47.80572146	66.88052612	446.3380179	870.0908601	54.40177625	1208.217638	100.0420248	384.1392092	54.24439735	146.841797	165.9855504	472.5426173	531.0665902	439.5648015	902.0634965	212.7051528	315.5660069	171.6023545	362.3428423	153.1920701	639.4021342	532.9761701	245.4361799	497.6607662	856.0701351	73.90971964	397.5551283	279.1708122	257.7935999	166.8923088	902.0232175	277.747768	585.907741	507.7012191	1316.4246	1087.541261	177.5582983	244.517115
ARGDEG-PWY	superpathway of L-arginine, putrescine, and 4-aminobutanoate degradation	0	0	0	0	0	0	0	0	0	0	0	0	0	0	0	0	0	0	0	0	0	0	0	0	0	0	0	0	0	0	0	0	0	0	0	0	0	0	0	0	0	0	0	0	0	0	0	0
ARGORNPROST-PWY	arginine, ornithine and proline interconversion	2210.400658	2224.494231	2953.135542	2904.904977	2822.981459	1887.599211	728.4710177	3266.490216	2814.959704	3085.826998	2398.822809	2388.282013	2270.714178	1224.713739	3233.418394	1378.399082	2509.715677	2575.515626	3233.464881	2771.7958	2968.894386	2173.69604	2260.135796	2562.517881	1854.337821	2144.883098	2723.889012	2909.02732	2784.143856	2566.318532	2500.549029	2293.061507	2968.041322	1847.530221	1755.280189	2227.604573	2663.178966	2666.189462	2979.022665	2603.079378	1717.909457	2463.151523	1858.695986	2150.413685	1247.665893	1932.658464	2682.398578	2754.732227
ARGSYN-PWY	L-arginine biosynthesis I (via L-ornithine)	2900.497363	2542.946629	3325.77978	2915.857239	3230.108706	2327.246868	734.503904	3586.870181	3304.503619	3374.410887	2473.37697	2579.574701	2546.321807	2514.815547	2491.322369	2268.144391	2603.455842	2478.265194	3319.507718	3016.532129	2101.275592	2811.488767	2600.462602	3076.95361	2540.841038	2760.072252	2799.58221	3085.816647	3019.708225	2459.505713	3106.386746	2423.672268	3430.145555	1849.551589	2617.682789	2830.341202	2630.749998	3086.74911	3436.355207	3067.403524	2560.361306	3165.270601	2503.393789	2724.281479	2167.204796	2893.376029	2680.284789	2024.794435
ARGSYNBSUB-PWY	L-arginine biosynthesis II (acetyl cycle)	2770.544087	2440.150482	3217.208621	2910.381108	3138.916189	2266.703369	521.8446628	3621.505853	3336.723433	3372.338471	2438.66091	2517.728193	2579.004481	2214.125891	2495.507121	2207.415743	2571.946543	2389.118964	3270.251311	3006.491664	2091.128004	2748.296678	2562.575933	2986.625459	2539.975335	2725.682796	2752.673749	3057.288296	2955.488562	2453.415508	3010.728159	2380.486452	3431.959761	1850.764409	2473.619207	2860.707211	2531.861663	3026.875266	3376.091768	2944.575191	2558.34876	3178.600014	2523.986918	2602.764019	1933.51223	2792.366004	2697.195103	1954.932402
ARO-PWY	chorismate biosynthesis I	3468.109371	3434.685227	3203.199439	2563.559475	3203.199439	2986.435442	3272.840804	3231.508188	3241.379084	3081.164063	3107.371895	2634.229755	2700.466958	3497.545706	2143.987951	3457.296058	3009.925801	2805.674984	3044.544738	2825.135769	1917.169349	3441.172776	3219.713682	3252.779531	3235.135591	3486.708717	2667.385639	3386.22883	3208.7687	2659.077033	3332.527003	2709.119979	3273.864651	2871.150903	3420.718529	2596.580228	2838.535609	3380.347354	3195.971045	3255.777021	3376.247545	3112.572922	3435.066813	3119.372277	3556.304737	3496.069173	2478.417914	2045.271238
ASPASN-PWY	superpathway of L-aspartate and L-asparagine biosynthesis	1453.086741	1636.471519	892.3848863	428.5985224	546.6567804	1414.567754	2891.260747	460.3080795	543.7915616	878.1861589	1967.433085	1060.739527	1319.98981	2547.270938	73.93061901	1735.003353	1725.921861	1152.417628	726.3761254	345.1409758	510.2787226	1473.829666	1450.144933	967.0425632	1593.760938	1481.293968	944.5658178	1014.917704	1062.392535	1032.055445	1183.145681	1261.868482	753.4139123	724.8625133	1706.995142	156.4135927	1134.213171	1245.808767	516.2567936	1280.058501	1459.901031	506.8276793	1520.57009	1452.483563	2232.91723	1608.304053	293.8167079	781.7320574
AST-PWY	L-arginine degradation II (AST pathway)	62.73606408	12.57994799	2.801836378	8.761809657	1.993279053	11.88236913	0	63.72963629	24.65802123	118.1276957	7.967620244	0.719145442	20.97544783	3.818281339	8.369504039	17.65367677	4.726394872	0	0.62349882	10.04046475	9.422760503	13.98055081	11.75793189	14.4911473	12.98555897	21.01577857	2.132202749	9.077202632	2.214471152	2.810863672	36.08174773	0	3.628412374	5.659829998	39.97368638	0.572943563	0	13.70606055	1.339187532	23.68438706	27.77313789	22.00903072	18.2680985	1.9086512	6.527725288	8.978668824	0	8.431624656
BIOTIN-BIOSYNTHESIS-PWY	biotin biosynthesis I	754.6252279	450.0027108	752.9935265	60.23744139	237.6985271	190.6837332	3509.63159	422.2088404	614.4778891	650.7385343	91.62763281	1362.780613	1346.33107	2164.010949	39.05768551	1413.000288	123.6739992	361.4474416	79.80784897	278.6228968	239.917979	704.6197607	269.1259965	646.3051696	1530.564551	228.6261972	230.2778969	230.3880478	401.0960875	90.88459205	962.0400878	912.1687023	899.0687519	441.0624663	1453.696535	132.3499631	411.9680031	414.0673028	251.767256	598.7192729	1425.285236	703.0490377	866.2400162	499.4303972	1326.433779	1212.120291	245.1995548	681.7570793
BRANCHED-CHAIN-AA-SYN-PWY	superpathway of branched amino acid biosynthesis	3132.6208	2713.674494	3451.862417	3153.15625	3568.966145	2795.185881	3701.17573	3663.761373	3692.78526	3256.801295	2523.459154	3315.979634	3145.829374	3629.276413	2947.460339	3276.522408	2631.026479	2872.129446	3295.191264	3438.859177	2655.768807	3141.988989	3004.804816	3346.971988	3354.602734	2954.308994	3323.037984	3060.31403	3143.164992	2869.891809	3431.122476	3017.740568	3698.388899	3315.447558	3472.961366	3341.979804	2992.27294	3120.653575	3653.303588	3178.114264	3292.123113	3606.071188	3031.175762	3278.426544	2900.921118	3527.494514	3239.38205	2664.393391
CALVIN-PWY	Calvin-Benson-Bassham cycle	3747.732971	3938.961428	3633.281323	4140.320138	3484.750105	4225.030967	3767.537479	3448.327494	3473.493257	3871.272554	4484.06285	4366.651125	4094.602538	3743.824853	4599.042469	3715.039739	4289.991079	4095.864058	3772.79136	3840.477767	4543.945046	3706.803241	3978.753507	3656.116464	3679.241708	3819.776966	4031.995398	3833.605245	3900.514126	4258.92694	3650.969404	4374.407183	3533.036963	3587.927945	3747.236264	4076.493451	4042.811365	3779.987225	3481.21799	3864.410689	3666.456711	3593.981721	3802.089519	3880.924106	3883.126183	3654.318212	4436.843669	4636.189043
CATECHOL-ORTHO-CLEAVAGE-PWY	catechol degradation to &beta;-ketoadipate	67.51595468	11.86109382	4.903213661	12.41256368	17.44119172	13.57985044	0	78.96933192	54.24764671	149.2139314	9.674967439	1.438290884	30.24366897	5.727422008	9.764421379	26.12744162	5.514127351	1.620840545	1.24699764	16.31575522	12.32207143	17.61549402	13.7175872	31.88052406	19.04548649	33.75261407	3.198304124	12.53518459	11.90278244	5.621727343	47.8292935	0	5.960963186	10.51111285	41.95258175	0.572943563	0	12.26331733	3.34796883	39.10677864	49.91114635	162.7428328	41.85055293	5.725953599	24.37017441	11.22333603	0	7.227106848
CENTFERM-PWY	pyruvate fermentation to butanoate	0	17.61192718	42.72800476	0	58.80173208	39.04207	0	24.24497033	38.79528674	0	6.829388781	33.79983578	143.413527	10.97755885	5.579669359	45.8995596	18.11784701	87.52538944	21.19895988	23.21857474	13.04689916	46.6950397	47.68494599	60.86281866	89.16750493	1.27368355	3.198304124	12.53518459	154.7361718	230.9592984	164.4656408	0	9.330203248	16.17094285	96.17431476	1.718830689	58.0518566	12.98468894	42.85400103	121.7267335	66.81653463	32.85855291	47.4970561	105.612033	183.2114898	87.54202104	0	20.47680273
CHLOROPHYLL-SYN	chlorophyllide a biosynthesis I (aerobic, light-dependent)	0	0	0	0	0	0	0	0	0	0	0	0	0	0	0	0	0	0	0	0	0	0	0	0	0	0	0	0	0	0	0	0	0	0	0	0	0	0	0	0	0	0	0	0	0	0	0	0
COA-PWY	coenzyme A biosynthesis I	3567.292101	3701.380125	3314.572435	3814.672879	3220.142311	3948.341514	3357.301212	3165.354055	3186.802664	3483.212712	4284.303228	3948.827623	3746.312543	3477.022444	4028.521277	3424.813293	4090.694762	3713.345689	3435.478499	3499.101966	3969.881483	3514.710473	3679.579462	3339.726415	3384.902372	3624.266541	3656.727715	3572.959855	3572.218778	3927.713504	3300.640807	3930.962583	3231.101219	3360.321924	3416.760738	3849.6078	3677.284848	3529.671277	3204.675764	3553.208859	3350.889463	3296.704813	3553.311232	3527.187417	3641.600347	3359.144474	4025.711656	4011.0443
COBALSYN-PWY	adenosylcobalamin salvage from cobinamide I	421.2278588	118.9703652	266.1744559	24.09497656	118.1017839	406.829686	4.524664706	146.5088921	154.1948261	225.8933128	206.5890106	66.16138068	258.5345896	1029.026821	32.08309882	612.2295103	177.2398077	270.680371	34.2924351	266.0723159	81.90553361	456.0455674	570.912915	229.4431656	587.8129694	588.4418	524.5218763	131.835562	197.6415503	85.26286471	564.7213075	387.6190328	132.9553963	137.8572878	561.6105047	33.23072666	421.1762286	443.6435388	263.8199438	529.3185108	242.7130746	421.2714472	362.3726448	866.5276446	1041.824956	823.7928646	97.23430622	321.6062547
CODH-PWY	reductive acetyl coenzyme A pathway	259.3090649	167.1335947	8.405509133	0	72.75468545	262.5437751	0	26.32311064	5.260377863	231.5924561	627.1655364	7.910599863	66.34095129	1.431855502	1.39491734	0	482.092277	389.0017308	76.69035487	9.412935704	0	237.1101417	144.3612748	130.4203257	477.8685701	802.4206363	15.99152062	487.5754557	54.53135213	168.183343	7.132438505	0	0	6.064103569	0	5.156492068	146.5308932	88.00733614	0	789.2959688	70.43911783	30.06867577	6.310797664	183.2305152	154.9246802	34.79234169	0	0
COLANSYN-PWY	colanic acid building blocks biosynthesis	26.28939828	39.53697938	96.66335503	0	146.0076907	65.07011667	0	80.70111552	102.9061419	0	13.65877756	184.8203786	500.4839413	988.9348667	12.55425606	975.1891046	37.0234265	158.8423734	58.60888909	138.0563903	104.3751933	97.58424464	96.02311041	189.8340296	313.3848231	37.57366472	224.94739	25.93486466	254.3873736	333.0873451	526.1222285	694.1329963	217.9639148	183.1359278	847.3629955	70.47205826	127.7140845	47.61052611	114.500534	214.8118827	267.6686478	106.9452901	95.32625945	251.3057413	878.6318238	597.0814768	76.09641356	148.1556904
COMPLETE-ARO-PWY	superpathway of aromatic amino acid biosynthesis	3624.352045	3546.826478	3393.724313	2721.637125	3404.022304	3107.522441	3477.958937	3436.551365	3444.889953	3240.740073	3184.771635	2801.790643	2858.514519	3698.482762	2294.639024	3633.126679	3109.967826	2940.204749	3220.994904	3008.374251	2062.134895	3597.754945	3361.462083	3435.851025	3404.813562	3617.261281	2836.895758	3535.354301	3371.255521	2797.277831	3523.844177	2860.796992	3480.424984	3050.648369	3604.755798	2767.31741	2983.465072	3539.770479	3402.875519	3413.305735	3541.276335	3308.79428	3587.854546	3289.242234	3691.21106	3691.35522	2640.122793	2186.199821
DAPLYSINESYN-PWY	L-lysine biosynthesis I	2393.828959	1403.562768	1506.687512	2709.224561	1763.553643	2713.140952	3376.908092	1184.539979	1678.389312	2019.569113	2427.847712	3142.665582	2861.441325	2745.344283	2515.035964	2636.047015	2430.942429	2343.735428	1360.474425	2554.043221	2265.811487	2297.843331	2038.041527	2126.334347	2491.495914	1928.993736	2582.097529	912.9072362	1301.278611	2498.389327	1729.40656	2759.678984	1381.647598	1473.577167	2344.991008	3135.147177	2242.403095	1428.315783	1523.995412	2068.25287	2394.930006	2465.011441	1826.80985	2138.961778	2298.194483	2292.927551	2957.191183	2462.034399
DENITRIFICATION-PWY	nitrate reduction I (denitrification)	257.815349	1.437708341	49.73259571	0	34.38406367	14.71150464	0	85.20375286	39.78160759	52.84660071	10.24408317	10.78718163	372.1922488	803.2709367	0	502.7767143	22.84424188	29.17512981	23.06945634	23.21857474	22.46965966	0	52.91069349	79.21827191	642.3523171	10.1894684	24.52033161	21.61238722	99.37439296	7.495636458	107.825688	230.675457	291.5688515	114.8136942	487.9955971	24.06362965	33.63004107	171.6864426	85.03840829	81.51835547	444.3702062	73.46676452	161.4235613	140.6039717	327.6918095	352.4127514	67.6412565	152.9737616
DENOVOPURINE2-PWY	superpathway of purine nucleotides de novo biosynthesis II	3543.691391	3490.755853	3510.700981	3602.929146	3494.218181	3599.226193	3569.960453	3468.416184	3484.67156	3505.491181	3667.950891	3770.479553	3687.77641	3681.300496	3647.708844	3692.443033	3617.267542	3569.09088	3538.979303	3580.680742	3455.978622	3534.283244	3597.273939	3497.196882	3551.117526	3501.356078	3650.331106	3535.354301	3586.336031	3627.419568	3538.528609	3786.658758	3520.33752	3605.311709	3598.027553	3565.427793	3571.590433	3541.934594	3485.235552	3520.711677	3543.691391	3500.67583	3534.378839	3590.172906	3638.989257	3650.951211	3767.829366	3543.691391
DHGLUCONATE-PYR-CAT-PWY	glucose degradation (oxidative)	60.34611878	11.50166673	0.700459094	8.031658852	1.993279053	11.31654203	0	62.34420941	23.34292677	118.1276957	7.398504512	0.719145442	20.97544783	3.818281339	8.369504039	17.65367677	3.938662394	0	0	7.530348563	7.973105041	13.98055081	11.10471345	14.4911473	12.11985504	19.74209502	1.066101375	3.8902297	1.38404447	2.810863672	26.43197799	0	3.369240062	4.447009284	39.57790731	0.572943563	0	12.98468894	0.669593766	18.17639007	21.73549922	20.76908533	16.93950952	1.272434133	6.092543602	8.978668824	0	8.431624656
DTDPRHAMSYN-PWY	dTDP-L-rhamnose biosynthesis I	1342.253028	510.3864611	486.1186115	1812.234297	761.4325984	1842.89887	263.9387745	488.016617	572.7236398	1000.97679	1689.135492	2038.058183	1979.496914	1291.533663	1609.73461	1225.165168	1662.11553	1317.743363	588.5828861	1420.725762	1535.185134	1241.472912	975.2551282	866.5706086	1253.539293	959.0837129	1530.921574	344.5014523	563.0292905	1658.878044	603.3203865	1792.738027	477.9137442	386.0812606	1044.065195	2389.174658	1175.450007	589.3606035	620.7134211	1072.407014	1018.750899	1227.235952	655.3265153	1045.940857	1170.203553	1001.121574	2060.944534	1530.942134
ECASYN-PWY	enterobacterial common antigen biosynthesis	0	0	0	0	0	0	0	0	0	0	0	0	0	0	0	0	0	0	0	0	0	0	0	0	0	0	0	0	0	0	0	0	0	0	0	0	0	0	0	0	0	0	0	0	0	0	0	0
ENTBACSYN-PWY	enterobactin biosynthesis	34.65420682	97.04531303	33.62203653	4.015829426	18.43783124	23.76473826	0	47.4508705	0	0	0	11.50632707	118.5356703	35.31910238	36.26785084	7.767617778	33.08476411	0	0	30.12139425	30.4427647	178.6714393	37.88666941	68.10839231	397.3581045	0	34.11524398	0	17.71576922	0	57.05950804	16.85300143	143.5814611	10.91538642	78.36425647	6.302379194	19.21716632	96.66379544	7.365531427	0	6.440147916	44.01806144	8.967975628	56.62331892	302.8864534	296.2960712	0	0
FAO-PWY	fatty acid &beta;-oxidation I	212.4063884	37.73984396	76.35004129	2186.071509	21.92606959	1636.937805	461.5158	210.5848851	267.9504974	897.3560043	1614.581331	2429.992449	1870.229465	38.66009856	2820.522861	60.72864808	1557.34711	1387.439507	392.1807578	1334.754283	2760.868828	72.41925318	781.9024705	210.1216359	254.5169558	128.6420385	1718.555416	35.0120673	330.7866284	2018.200116	132.9990004	2020.253546	12.69944331	382.4427984	137.7311174	2389.174658	1251.117599	49.77464093	26.11415688	519.4041163	119.1427365	747.9970582	263.0606184	676.9349588	43.95335027	38.1593425	2684.512367	2761.959334
FASYN-ELONG-PWY	fatty acid elongation -- saturated	2585.920813	2767.947984	3987.713625	2202.864978	3385.086153	1359.682525	3753.963484	4117.142318	4059.039068	3268.717685	1106.930098	1576.366809	2379.493826	4054.537497	2297.428859	3695.973768	1471.48427	2619.278321	3374.999113	3095.600789	1464.152017	2758.362674	3088.416776	3362.91225	3744.169503	2327.019845	2794.251703	3276.87015	3580.799853	2274.457188	4406.168775	2409.979204	4356.4274	3688.592064	4405.812642	979.7334929	2854.549914	3602.529809	3759.099403	2966.05638	3680.947043	3248.346943	3249.396502	3429.846206	2970.550188	4154.878998	1478.595591	1044.316939
FASYN-INITIAL-PWY	superpathway of fatty acid biosynthesis initiation (E. coli)	1024.390303	715.6193269	1409.323698	73.38015588	391.1810142	217.8434341	3468.909608	695.8306484	1095.802464	770.4205418	94.47321147	1098.13509	1659.987186	2923.37165	40.45260285	1972.974916	131.5513239	444.1103094	86.66633599	310.6268782	267.4614328	1034.281149	307.0126659	919.7048153	2176.379683	294.8577418	297.4422835	297.8186959	583.7899575	115.7138878	1504.105414	996.4337094	1559.958149	674.7325905	2061.613192	142.6629472	544.8867368	625.4291839	356.2238835	802.5151616	2131.286451	1025.124853	1267.473889	582.1386159	1772.930188	1915.82346	256.8253958	693.8022574
FERMENTATION-PWY	mixed acid fermentation	2366.344588	1586.511155	1594.244899	1496.078999	1937.46724	1741.049991	3238.151708	1062.622414	1569.894018	1327.900369	1411.97613	1383.635831	1959.98487	2334.879039	1491.166636	2473.633189	1504.569034	1932.04193	1023.785063	1757.70886	1119.858844	2184.88048	1395.274584	2020.065934	2291.518306	1945.551622	1737.74524	732.6599267	1338.924621	1660.751953	1598.924891	1578.915571	1357.803745	2419.981598	2187.470937	799.8292141	1820.025794	1312.174954	1409.494878	2075.413266	2371.58447	2165.564628	2159.62139	1972.272906	2044.918742	1923.679796	909.9862789	1012.999476
FOLSYN-PWY	superpathway of tetrahydrofolate biosynthesis and salvage	3563.109697	3233.765487	3355.899521	4224.287481	3429.934931	4013.411631	3767.537479	3282.422626	3359.080039	3712.214648	4050.396663	4478.118668	4086.309919	3509.477836	4389.804868	3445.997705	3997.742329	3828.425368	3524.015331	3933.352066	4168.484281	3495.696924	3570.491983	3481.25662	3402.21645	3535.745534	3964.831012	3341.707312	3467.585016	4115.572893	3323.296788	4170.064541	3285.527405	3586.310851	3414.781843	4404.21717	3765.363527	3277.191214	3371.404612	3706.881975	3410.460831	3684.807721	3341.733437	3623.256194	3413.129962	3368.123143	4483.347033	4102.587654
FUC-RHAMCAT-PWY	superpathway of fucose and rhamnose degradation	5.078633759	4.313125024	21.71423193	6.571357243	15.94623243	12.44819623	0	55.76343175	81.53585687	31.60433964	0	10.78718163	35.60948121	121.2304325	2.78983468	160.295385	0	35.65849199	0	9.412935704	13.77172689	49.21153884	65.32184382	36.71090649	110.8101032	7.642101298	36.24744673	11.6706891	25.74322715	7.964113736	73.84171629	29.4927525	38.09832993	4.851282855	164.2483153	12.03181483	63.25650582	12.26331733	0	30.29398345	120.7527734	53.00766554	71.07951053	40.71789226	88.77706392	84.17502023	0	56.61233697
FUCCAT-PWY	fucose degradation	118.6010354	56.43005239	107.1702414	4.380904828	40.8622206	7.921579421	2889.752526	122.6102785	123.6188798	61.13626357	29.02490232	677.4350065	170.7303893	89.25232629	9.764421379	290.9325931	22.0565094	126.4255625	14.34047286	43.92703329	42.0400084	201.8791537	71.20080976	83.5656161	302.996376	4.457892424	103.4118333	28.52835113	45.67346752	5.621727343	184.1847355	71.62525607	80.60258917	49.72564927	117.9421638	30.36600884	68.46115503	137.0606055	32.81009454	19.82878917	200.4496039	61.37729694	87.02257831	101.1585136	169.2856758	231.2007222	24.30857656	54.20330136
GALACT-GLUCUROCAT-PWY	superpathway of hexuronide and hexuronate degradation	0	0	0	0	0	0	0	0	0	0	0	0	0	0	0	0	0	0	0	0	0	0	0	0	0	0	0	0	0	0	0	0	0	0	0	0	0	0	0	0	0	0	0	0	0	0	0	0
GALACTUROCAT-PWY	D-galacturonate degradation I	0	76.19854209	29.41928197	0	33.38742415	2.829135507	0	126.0738457	0	0	6.829388781	74.07198054	100.4870292	174.2090861	27.8983468	490.0660671	17.33011453	123.1838814	10.59947994	40.161859	73.20760083	0	67.93471757	223.6467067	192.1862728	0	38.37964948	0	48.99517425	19.6760457	470.3213861	333.9000908	47.42853318	54.98120569	88.65451237	18.90713758	40.03576318	12.26331733	23.43578181	132.1919278	78.89181197	29.13871673	0	58.53197012	504.3755739	547.6987983	39.10510142	45.7716767
GALLATE-DEGRADATION-I-PWY	gallate degradation II	0	0	0	0	0	0	0	0	0	0	0	0	0	0	0	0	0	0	0	0	0	0	0	0	0	0	0	0	0	0	0	0	0	0	0	0	0	0	0	0	0	0	0	0	0	0	0	0
GLCMANNANAUT-PWY	superpathway of N-acetylglucosamine, N-acetylmannosamine and N-acetylneuraminate degradation	683.8230985	494.9310965	994.6519141	3412.359786	463.4373799	2059.610649	3354.284769	208.1603881	696.013746	1447.064272	2783.545044	3848.147261	2799.490584	1075.323482	3636.549505	1442.658465	2836.624656	2235.139112	1165.319295	2031.311525	3624.138655	771.7264046	1315.581934	1080.55655	1339.243982	280.8472227	2656.724625	608.1725764	904.3346569	2881.603741	935.1885546	3068.299572	467.028507	2091.711458	1159.632684	3642.202231	2326.478198	701.8945743	275.8726316	1223.326132	1115.353117	1025.124853	843.6540035	897.0660638	1304.239513	888.8882136	3736.122527	3570.190783
GLUCARDEG-PWY	D-glucarate degradation I	0	0	0	0	0	0	0	0	0	0	0	0	0	0	0	0	0	0	0	0	0	0	0	0	0	0	0	0	0	0	0	0	0	0	0	0	0	0	0	0	0	0	0	0	0	0	0	0
GLUCONEO-PWY	gluconeogenesis I	3269.146425	3420.308144	3690.01851	2437.243386	3561.491349	2529.812971	3458.352057	3729.222793	3577.714494	3553.674846	2900.782885	2301.98456	2744.369058	3285.153807	2425.761254	3212.263025	2599.51718	3022.867617	3737.251927	3273.191509	1838.887954	3252.43534	3229.511958	3465.316358	3208.29877	3278.461457	2954.166909	3741.536475	3727.231758	2613.16626	3581.32324	2810.237988	3741.929847	2960.495362	3434.570796	1290.841848	3116.383806	3616.23587	3648.616431	3539.989666	3197.93595	3334.833134	3191.935029	3385.311011	3137.224773	3447.808829	1696.315886	1863.389049
GLUCOSE1PMETAB-PWY	glucose and glucose-1-phosphate degradation	345.9445819	277.1182828	549.15993	26.65050437	151.4892081	59.41184566	564.0748667	349.8202861	443.1868349	309.8261493	51.78953159	818.3875131	518.0447814	986.0711557	25.10851212	779.586366	28.35836923	223.6759952	21.19895988	98.52206037	107.9993319	596.6899085	122.8050664	296.1024432	722.8627827	85.33679783	203.6253625	96.82349474	187.9532391	233.3016847	656.6038977	402.3654091	456.4024422	149.9854949	687.0724709	58.44024344	202.5809617	237.3312589	88.38637712	246.2074655	651.259958	318.9759523	389.2765717	172.414825	691.5036989	774.4101861	58.12920481	172.2460465
GLUCUROCAT-PWY	superpathway of &beta;-D-glucuronide and D-glucuronate degradation	1287.284286	1704.403239	2219.75487	696.5638677	2165.199372	337.7987796	0	2648.58983	2233.68795	1748.600759	311.3063052	93.48890748	382.4360721	841.9310352	573.3110267	1025.325547	460.0357676	855.8038078	2230.878778	1327.223934	258.7635	1353.037707	1160.769165	1782.411118	1019.799231	1439.899253	742.0065567	2235.585334	2063.333496	625.8856442	1959.322813	407.631972	2512.934741	1243.949779	1378.894291	179.3313353	948.046872	1882.058525	2302.732961	1590.709531	1305.337481	1610.379079	1459.122849	1204.358907	668.8742512	1378.225665	271.6219206	48.18071232
GLUTORN-PWY	L-ornithine biosynthesis	1851.61012	1753.644749	2392.067808	2394.89464	2352.069283	1696.915477	203.6099118	2999.102829	2698.902617	2636.630892	1849.057012	1906.454567	2039.984252	1495.811714	2089.586175	1581.063291	1974.845324	1765.095354	2562.58015	2468.699271	1698.271374	1972.096497	2098.137623	2169.807789	1889.831682	2130.235737	2294.250158	2401.568468	2240.491188	1991.028434	2309.65141	1873.843096	2753.70582	1393.531	1738.657468	2468.813813	1930.924858	2322.816577	2687.079783	2116.172444	1808.071528	2500.349884	1950.368625	2010.44593	1343.405864	2157.125185	2290.290669	1488.784011
GLYCOCAT-PWY	glycogen degradation I (bacterial)	2032.648476	1251.884538	1576.032962	668.0879863	1385.328942	1655.044272	956.2124745	646.6479943	994.211416	1118.586382	1368.154219	1312.440432	1691.206457	1966.414889	182.7341715	2300.627156	1259.584233	1496.035823	945.84771	1042.325747	1040.127794	2014.31776	900.7882262	1655.855098	1954.759477	1559.625507	769.7251924	892.5915922	1232.630005	980.5229441	1474.316994	1380.892804	864.5988343	2278.890121	1836.810678	548.8799335	1238.706513	1134.717539	845.6969265	2089.734058	1863.617803	1576.900553	1556.77414	1535.827999	1925.243778	1691.35674	545.3576305	1080.452474
GLYCOGENSYNTH-PWY	glycogen biosynthesis I (from ADP-D-Glucose)	2015.620116	1098.409173	1349.784675	1781.202888	1265.233879	2163.157009	3072.247335	557.9806742	888.0175379	1655.860156	2054.507791	1956.075603	2108.764209	1321.602628	2280.689851	2010.40071	1938.60963	2058.467492	1203.976222	1496.029248	2736.224685	1851.304538	1092.834447	1626.389765	1739.199198	1484.478177	1542.648689	899.0753083	1330.066736	1882.341705	1170.97858	2140.331181	524.8239327	2407.853391	1451.71764	1592.783105	1751.564639	1120.290107	732.5355801	2266.540762	1641.030191	1626.808355	1305.006527	1649.710853	1756.828466	1277.21564	1978.506753	2643.916588
GLYCOL-GLYOXDEG-PWY	superpathway of glycol metabolism and degradation	178.0509247	25.15989597	25.2165274	7.301508047	51.82525539	63.93846247	6.032886275	97.32623803	160.7702984	46.11124964	10.24408317	87.0165985	230.7299262	63.00164209	36.26785084	79.08847192	40.17435641	254.4719656	26.81044926	88.48159562	94.95243277	109.8871293	470.9704939	129.9372875	151.498188	95.52626623	659.9167508	51.86972933	57.29944107	70.74006907	111.1821296	499.2701673	19.17875112	77.62052569	90.63340774	39.53310585	435.989461	43.28229646	51.55871999	123.3791326	177.1040677	79.97647783	111.9336217	423.7205663	104.8787863	42.64867692	140.5669862	408.3315369
GLYCOLYSIS	glycolysis I (from glucose 6-phosphate)	3962.230561	3754.575333	3819.603442	4469.983227	3716.468795	4286.706121	3657.437304	3662.722303	3632.619688	4048.464098	4610.975658	4534.931158	4249.23549	3472.249592	4668.788336	3675.495503	4509.768441	4181.768606	3966.699493	4057.602817	4525.099525	3867.020353	3931.068561	3828.561117	3674.913189	3879.003251	4199.373314	3901.900389	3949.786109	4391.037532	3721.454679	4402.846623	3634.373337	3583.076662	3614.254495	4498.752857	4143.701489	3876.65102	3686.113682	4123.286548	3649.953832	3806.942342	3700.784609	3905.736571	3678.155609	3689.110553	4664.076015	4516.94178
GLYCOLYSIS-E-D	superpathway of glycolysis and Entner-Doudoroff	2188.293664	1951.329646	937.2142684	83.96734255	501.3096819	2285.375663	19.60688039	857.2328794	1012.293965	955.3836442	2528.01208	358.1344302	1741.449971	2444.654627	223.1867744	2141.037918	2256.065819	1769.957875	572.3719168	545.9502708	488.5338907	1945.253839	2453.488454	1051.574256	2378.954403	2110.493642	1721.75372	1422.095079	1787.631838	1707.131203	1709.26791	1801.164528	1289.382254	987.2360611	2131.666088	232.6150866	1932.926646	2119.389784	1090.098651	754.0447881	2124.041285	894.3106145	2260.262005	2293.562525	2259.463313	2296.294552	657.3884616	1597.190613
GLYCOLYSIS-TCA-GLYOX-BYPASS	superpathway of glycolysis, pyruvate dehydrogenase, TCA, and glyoxylate bypass	998.6983915	123.6429173	110.6725369	2342.688857	242.6817248	2467.57199	512.7953334	721.1146889	1238.818987	1177.132126	2430.124174	2141.615127	2437.542159	267.7569789	2195.599893	331.8891232	2256.853552	2056.846652	428.3436894	2499.448194	1659.855504	1541.215921	2056.984862	618.7719897	613.7840873	1913.709533	2345.423024	362.6558575	276.2552763	2337.70162	459.4129508	2166.663996	88.11858623	375.9744213	382.7183637	1501.685079	2053.434293	191.1634761	226.3226929	1490.463986	852.5145804	2222.29213	1634.496595	1482.385765	427.3484155	185.1850445	1615.991894	1539.373759
GLYOXYLATE-BYPASS	glyoxylate cycle	296.353217	28.39473974	25.91698649	1870.281286	66.77484829	1414.001927	263.9387745	240.7179197	519.4623139	482.8728614	1528.07574	1855.395241	1377.550341	63.95621242	1605.549858	81.20691313	1519.535951	1019.508703	136.5462416	1349.187451	1275.696807	589.9792441	907.3204106	187.4188384	162.7523391	810.0627376	1374.204672	89.04303535	66.43413457	1514.587042	117.8950129	1351.400052	20.21544037	102.6854871	94.98697754	2310.68139	1011.703735	44.72503968	54.90668882	649.3928453	246.738167	1152.839229	615.4688459	526.7877311	107.9250581	43.77101052	2021.839433	1309.310857
GOLPDLCAT-PWY	superpathway of glycerol degradation to 1,3-propanediol	0	0	0	0	0	0	0	0	0	0	0	0	0	0	0	0	0	0	0	0	0	0	0	0	0	0	0	0	0	0	0	0	0	0	0	0	0	0	0	0	0	0	0	0	0	0	0	0
HEME-BIOSYNTHESIS-II	heme biosynthesis I (aerobic)	2646.864418	2253.967252	2886.591928	2444.179819	3018.821126	2171.078588	266.9552177	3090.194646	2925.427639	2577.567045	2040.279898	2076.172891	2247.299725	2445.609198	2117.484522	2115.616624	2137.905947	2231.897431	2775.193248	2685.196792	1667.828609	2712.786079	2385.553736	2721.920501	2333.072095	2483.04608	2587.428036	2589.596237	2587.332733	2192.473664	2780.811907	2171.930559	2970.892218	1983.770414	2377.049113	2552.463574	2311.664966	2703.700786	3092.184012	2599.77458	2233.12129	2846.294649	2245.979674	2623.122965	2228.130232	2783.387336	2383.297397	1732.096608
HEMESYN2-PWY	heme biosynthesis II (anaerobic)	3256.599212	2743.506942	3332.784371	2561.369023	3235.590224	2504.916578	384.5965	3246.401527	3326.202677	2948.529457	2463.132887	2274.657033	2742.417854	3572.479478	2142.593034	3359.847762	2538.074046	2624.140843	2997.158828	2796.269433	1828.740365	3270.050834	2842.806643	3190.950636	3475.801284	2912.277436	2831.565251	3013.631274	2972.927522	2408.441689	3354.763429	2570.082718	3360.428203	3030.838964	3261.219562	2613.195591	2736.844771	3279.355329	3299.088485	3045.922336	3225.709088	3130.242144	3056.086806	3066.566261	3104.586147	3612.791868	2522.807489	2083.815808
HEXITOLDEGSUPER-PWY	superpathway of hexitol degradation (bacteria)	2246.249837	2705.407671	1152.25521	102.5861881	614.926588	2145.616369	24.1315451	1126.698407	1260.518045	1133.093292	2417.603628	419.2617928	1755.108402	1900.549536	270.6139639	2170.696095	2248.188494	1909.350162	705.8006643	645.0998602	579.8621848	2119.451502	2530.56823	1244.306515	2338.266319	2376.056662	1821.967249	2366.124153	2212.810299	1818.160318	1984.07657	1880.162972	1630.453018	1159.860876	2257.919612	278.4505717	2059.840015	2607.758362	1347.222657	900.0067083	2201.725569	1041.55413	2538.26925	2346.368541	1985.734033	2335.576228	760.9641356	1730.89209
HISDEG-PWY	L-histidine degradation I	2599.662998	3282.64757	2380.860462	2673.082096	2805.041948	2774.250279	230.7579	2926.021562	2595.667702	2588.965331	2994.68698	2192.674453	1930.716803	1280.078819	2343.461131	1504.093261	2830.322796	2330.768704	2745.265305	2599.225312	1701.895512	2366.068419	2718.69514	2397.318802	1131.475038	2728.230163	2195.10273	2982.941684	2778.33087	2794.466967	2252.172347	2100.305303	2558.030724	1427.894254	1790.108748	2819.455274	2323.275337	2537.063944	2786.849254	2074.311667	1972.295299	2430.602956	2461.543236	2023.806489	1791.207819	1820.425104	2513.295437	1583.940917
HISTSYN-PWY	L-histidine biosynthesis	1447.111878	617.4957326	509.2337617	2004.99411	803.2914585	2027.358505	3289.431241	448.8783078	583.5731691	1135.165707	1883.203956	2684.569935	1852.668625	1187.485496	1785.494195	985.0751636	1843.294	1445.789766	660.9087493	1593.923779	1662.029987	1158.42844	1207.800892	987.8132077	1127.146519	1121.478366	1962.692631	372.5975557	572.9944107	1728.212681	668.3514434	1874.896409	301.6765717	423.2744291	711.6107734	2612.622648	1400.851354	678.0893113	758.6497369	1091.685004	929.7963554	1296.672894	653.3336318	1334.147188	1243.314077	1083.051927	2286.063091	1723.664983
HOMOSER-METSYN-PWY	L-methionine biosynthesis I	820.0499805	561.7845343	984.1450277	1968.48657	599.9769951	1575.262651	3566.94401	511.2225172	948.5118834	1035.171649	1422.789329	2337.941832	2159.983326	2304.810073	2425.761254	2344.408275	1453.366423	1826.687294	814.289459	1620.279999	2449.917731	1243.7098	1498.483097	1068.963633	2049.986909	1135.488885	2231.350177	353.1464072	1035.818882	1985.406707	1595.568449	2363.63345	886.3693086	2543.285037	2044.198912	2158.851346	1840.444033	954.374637	740.5707053	1270.144106	1356.053646	1270.634041	1218.316096	1771.228313	1983.558124	1997.753813	2429.800761	2459.625364
HSERMETANA-PWY	L-methionine biosynthesis III	2077.758694	1331.677351	1642.576576	2061.580797	1822.355375	2275.190775	3565.435788	1272.168229	1841.461026	2290.537468	1786.454282	2350.88645	2414.615506	2237.512865	2496.902038	2181.288301	1755.067963	2137.888679	1574.958019	2277.302911	2341.918399	2133.152442	1797.003923	2130.681691	2223.9934	1750.041197	2185.507818	920.6876956	1648.950582	2140.941163	1937.086387	2328.874135	1289.641427	2172.970446	2207.259891	2213.280984	1971.360979	1431.20127	1661.931727	2156.931622	2111.563498	2479.270813	1758.387518	2220.397562	2030.122565	2213.241865	2407.605974	2280.15221
ILEUSYN-PWY	L-isoleucine biosynthesis I (from threonine)	3289.162217	2840.552255	3605.963418	3236.028367	3726.93351	2872.138367	3853.506108	3836.247019	3890.706977	3435.54715	2584.354538	3390.77076	3228.267762	3792.985225	2997.677363	3402.216587	2697.98374	2951.550633	3427.373014	3553.069464	2784.788143	3285.709051	3134.795285	3490.917385	3477.532692	3082.951032	3421.119311	3198.201061	3275.756452	2942.974264	3601.042335	3077.779386	3866.850902	3418.537319	3662.539542	3419.327185	3106.775222	3264.206525	3816.684466	3315.814189	3447.894191	3766.954103	3180.97417	3401.216438	3016.244265	3685.743552	3300.681938	2713.778621
KDO-NAGLIPASYN-PWY	superpathway of (Kdo)2-lipid A biosynthesis	220.4724538	214.5779699	415.372243	13.50778989	129.0648187	68.46507928	2868.637424	165.2121549	332.0613526	174.6010239	25.0410922	683.9073155	535.1178203	1513.948551	8.369504039	959.6538691	0	199.3633871	26.81044926	132.4086289	109.4489874	277.9333501	137.175872	321.2204318	741.9082692	82.15258896	171.6423213	92.93326504	208.990715	59.96509166	706.111412	451.8711008	432.8177618	223.1590113	890.8986935	47.55431574	266.6381827	74.3012756	97.76068984	243.453467	706.4037246	283.0175359	387.9479827	220.131105	1031.380596	866.4415416	66.58436187	272.2210246
KETOGLUCONMET-PWY	ketogluconate metabolism	104.5601068	19.76848969	1.400918189	13.87286529	2.98991858	20.36977565	0	95.59445443	39.45283397	198.9519086	12.5205461	1.438290884	37.56068566	6.681992343	13.9491734	27.53973576	6.30185983	0	0	12.55058094	13.04689916	24.88538044	19.59655315	25.6010269	19.91119042	35.02629762	2.132202749	6.051468422	2.214471152	4.684772786	38.17952376	0	5.960963186	7.276924283	59.36686096	1.145887126	0	22.36251984	1.339187532	30.29398345	36.22583203	35.95841639	28.89681036	2.544868266	10.44436046	15.71267044	0	14.4542137
LACTOSECAT-PWY	lactose and galactose degradation I	1823.528263	2082.161105	2889.393765	2290.84815	2730.293983	1415.699408	354.4320686	3026.811367	2785.370078	2718.491313	1718.72951	1631.741008	1739.010966	1127.347565	2752.171911	2016.049887	1864.562777	2205.963982	3127.470081	2271.027621	2728.976407	1914.776239	1847.954962	2637.388809	1953.028069	1820.730634	2031.98922	2874.4475	2802.690052	2054.741344	2525.722341	2128.744743	2949.640088	3162.632148	2164.91153	1648.358631	2191.958034	2594.773673	2754.03916	2599.22378	2002.886002	2192.533441	2092.859794	1887.019819	1296.841424	1923.679796	2187.77189	2594.531358
LEU-DEG2-PWY	L-leucine degradation I	111.7299427	23.72218763	7.705050039	16.79346851	3.986558107	24.33056536	0	131.9619099	177.5377529	227.4476246	17.64258768	1.438290884	43.90210012	18.13683636	15.34409074	35.30735353	8.665057266	6.483362181	2.49399528	55.22255613	28.99310924	29.3591567	30.70126659	98.53980164	28.56822973	59.22628506	7.462709622	21.18013948	11.34916466	6.558681901	70.48527464	1.053312589	6.997652436	68.32223355	67.28244242	1.145887126	0	29.57623592	18.07903168	48.47037352	61.98642369	159.0229966	168.0665062	3.817302399	25.67571947	25.81367287	0	14.4542137
MET-SAM-PWY	superpathway of S-adenosyl-L-methionine biosynthesis	1142.692596	826.3228691	1330.872279	2335.752424	853.1234349	2066.400575	3462.876722	739.8179517	1294.381728	1389.554736	1936.131719	2675.221045	2542.419398	2810.255065	2735.432903	2771.627252	1932.30777	2265.935082	1131.650358	2029.428938	2636.198458	1668.159322	2019.098192	1423.030665	2461.196277	1583.825494	2625.807685	528.2067436	1425.565804	2453.883985	2031.066753	2771.265422	1225.885038	2818.191065	2518.738021	2512.357524	2280.837428	1335.258846	1037.200744	1671.677087	1760.977946	1655.637086	1676.679295	2249.663547	2524.053778	2460.155258	2769.063938	2680.052123
METH-ACETATE-PWY	methanogenesis from acetate	0	0	0	0	0	0	0	0	0	0	0	0	0	0	0	0	0	0	0	0	0	0	0	0	0	0	0	0	0	0	0	0	0	0	0	0	0	0	0	0	0	0	0	0	0	0	0	0
METHGLYUT-PWY	superpathway of methylglyoxal degradation	935.6635843	776.0030772	584.8833439	927.6565974	216.7690971	523.955896	0	394.8466596	653.9307231	1052.269079	472.3660573	7.191454421	601.9465727	1018.049262	891.3521801	999.198105	659.3320847	1014.646181	645.9447776	1017.224585	429.8228445	859.2446526	1126.801806	647.2712461	1092.518361	742.5575095	975.4827577	837.6961286	1031.666748	892.917693	769.8838033	571.9487359	670.4787723	969.4480239	1120.846335	320.2754518	1072.558095	969.5234408	209.5828488	733.1143995	1213.162864	858.6621845	1133.950696	1038.306253	727.1885971	883.2765456	479.8301633	24.09035616
METHYLGALLATE-DEGRADATION-PWY	methylgallate degradation	0	0	0	0	0	0	0	0	0	0	0	0	0	0	0	0	0	0	0	0	0	0	0	0	0	0	0	0	0	0	0	0	0	0	0	0	0	0	0	0	0	0	0	0	0	0	0	0
NAD-BIOSYNTHESIS-II	NAD salvage pathway II	100.3777025	243.3321368	363.53827	13.14271449	84.21604001	43.00285971	3247.201037	127.8056293	434.3099473	152.322555	23.90286073	649.3883342	285.8514519	702.0864812	6.974586699	436.3988897	1.575464957	123.1838814	16.21096932	152.4895584	90.60346638	295.2692331	64.66862538	359.8634913	326.3703821	82.78943073	65.03218385	91.63652181	120.13506	23.42386393	416.1987645	172.7432646	248.2870753	222.3504642	394.5917359	22.91774252	134.9205219	39.67543843	70.9769392	186.1702983	475.7659273	420.6514745	491.5779233	73.80117972	491.755305	408.5294315	22.19478729	99.97497806
NAGLIPASYN-PWY	lipid IVA biosynthesis	406.2907007	215.2968241	446.8929023	16.79346851	166.438801	95.62478015	2844.505879	249.3768376	393.2132452	225.8933128	30.73224951	642.1968798	728.7748619	2313.401206	30.68818148	1562.703467	59.86766838	278.7845738	54.86789617	178.2182493	144.2407185	280.4498492	417.406582	391.7440154	1219.776839	120.9999372	547.9761065	106.3329451	331.3402462	179.4267977	956.1663149	858.4497602	547.1127516	332.3128756	1457.258547	71.04500182	405.562281	441.4794239	310.6915074	295.2286387	860.5647653	319.9059113	452.7166956	722.1063705	1695.467848	1374.858664	155.363511	475.7845341
NONMEVIPP-PWY	methylerythritol phosphate pathway I	2190.086123	1408.23532	1136.144651	2035.295368	1098.795078	2565.460078	3046.607569	644.2234973	929.4430136	1561.565241	2668.01455	2516.289902	2251.689935	2530.565957	1731.092419	1914.364709	2509.715677	1962.8379	988.8691286	1686.798078	1523.587891	1949.448005	1954.429567	1456.360304	1907.145761	1806.083273	2047.98074	834.6703944	1200.520173	2122.670549	1393.762395	2179.303747	825.2046428	726.075334	1767.153561	2428.13482	1954.946316	1420.380696	1039.209525	1680.489882	1766.210566	1574.110676	1524.223709	2000.902674	2606.303117	1913.578793	2172.975365	1856.161942
NONOXIPENT-PWY	pentose phosphate pathway (non-oxidative branch)	3734.887015	3762.123302	3495.99134	4130.463102	3369.13992	4306.510069	3554.878237	3273.070994	3329.16164	3928.263986	4450.485022	4401.889251	4326.308066	3942.852767	4951.956556	4180.390658	4235.637538	4259.568953	3692.983511	3849.263174	5108.585848	3646.407262	4032.317419	3636.794934	4026.388985	3680.945459	4208.968227	3636.500274	3848.750863	4339.505032	3668.171168	4698.827461	3354.46724	4428.008426	3863.595311	3999.14607	4139.697912	3765.559792	3343.281674	3837.421504	3767.084022	3527.334656	3854.236636	4116.960637	4196.892179	3901.231604	4637.653649	5190.267234
OANTIGEN-PWY	O-antigen building blocks biosynthesis (E. coli)	1795.147662	878.0803694	790.8183176	2447.830573	1179.52288	2457.952929	464.5322432	567.3323056	721.0005408	1381.265074	2373.212601	2637.106336	2357.054975	1715.362891	2289.059355	1581.063291	2317.508952	1907.729322	993.2336204	1991.777195	2190.429403	1662.00788	1542.901951	1267.009312	1592.895234	1487.662386	2180.177311	606.8758331	884.6812254	2245.411596	887.3592611	2277.261818	685.7699387	589.8351405	1511.48028	2925.449833	1799.207197	997.6569335	1047.24465	1621.554314	1243.753566	1641.067727	997.7703254	1635.077861	1574.922521	1332.209987	2705.65026	2176.563679
ORNARGDEG-PWY	superpathway of L-arginine and L-ornithine degradation	0	0	0	0	0	0	0	0	0	0	0	0	0	0	0	0	0	0	0	0	0	0	0	0	0	0	0	0	0	0	0	0	0	0	0	0	0	0	0	0	0	0	0	0	0	0	0	0
ORNDEG-PWY	superpathway of ornithine degradation	0	0	0	0	0	0	0	0	0	0	0	0	0	0	0	0	0	0	0	0	0	0	0	0	0	0	0	0	0	0	0	0	0	0	0	0	0	0	0	0	0	0	0	0	0	0	0	0
P101-PWY	ectoine biosynthesis	95.29906877	23.00333346	7.705050039	17.52361931	4.48487787	19.23812145	0	165.9048684	218.3056813	297.391655	13.08966183	10.78718163	45.36550345	21.00054736	18.13392542	72.73314828	5.514127351	0	1.24699764	21.96351664	21.74483193	24.04654739	20.24977158	70.52358353	52.80793981	43.30524069	8.528810996	10.80619361	19.65343148	6.090204622	75.1003819	0	16.587028	23.04359356	80.73893091	1.145887126	0	22.36251984	20.75740675	40.20837804	179.9216324	184.1318908	68.75447981	8.907038931	47.43480376	31.42534089	0	15.6587315
P105-PWY	TCA cycle IV (2-oxoglutarate decarboxylase)	2587.115785	1761.192718	1464.659966	2714.335617	2379.97519	2254.255172	420.7938177	1118.039489	1736.911016	2590.001539	2279.877621	2501.906993	2216.080454	739.3147242	2427.156171	477.3554198	2308.056163	2107.092709	2327.521095	2757.990161	1970.081773	2382.84508	2138.637167	2358.192704	821.5530308	2451.203991	2244.143393	1508.976876	1757.182859	2308.187552	625.5568124	2136.117931	141.7672549	1104.071123	552.1118069	3074.41516	2057.838227	1371.327426	2199.615521	2518.256224	1629.357423	2743.069195	1698.601013	2291.653874	1311.20242	418.6304339	2799.713882	1934.4556
P108-PWY	pyruvate fermentation to propanoate I	549.0899323	151.3188029	404.1648975	9.857035864	185.8732717	680.124176	7.541107843	165.9048684	270.9094599	64.24488714	248.134459	116.5015616	450.2404268	1744.954572	47.42718955	1045.097665	216.6264316	434.3852661	42.39791976	488.2175985	126.8448529	829.6058849	1002.690303	311.559667	979.1111463	1024.678416	880.5997354	173.3313455	304.4897835	137.2638426	958.6836461	661.480306	275.7593404	200.9239649	972.4291826	52.71080781	644.1754295	688.1885138	494.1601993	892.8463123	378.3586901	755.4367305	677.2482335	1500.199843	1587.977972	1473.624021	175.4445091	321.6062547
P122-PWY	heterolactic fermentation	7.169835895	7.547968792	45.52984114	20.44422253	39.36726131	68.46507928	0	71.3494841	287.3481407	34.19485928	0	22.29350871	92.19441025	249.6201425	9.764421379	507.0135968	2.363197436	163.7048951	1.87049646	21.96351664	40.59035294	118.2754598	170.4900124	249.7307718	406.8808477	35.02629762	137.5270773	37.17330602	35.43153844	66.52377356	203.9038302	286.5010243	116.3683683	22.63931999	649.4734589	40.10604942	261.0331759	73.57990399	30.13171947	170.7479067	425.0497625	82.76635496	159.7628251	68.07522612	272.4237354	222.2220534	65.52746724	299.9249342
P124-PWY	Bifidobacterium shunt	8.364808544	8.626250047	52.53443208	23.36482575	45.34709847	78.08414001	0	82.77925583	336.3354096	38.85779464	0	25.88923592	104.8772392	283.9846746	11.15933872	576.9221568	3.150929915	186.3966627	2.49399528	25.10116188	45.66414706	135.3317318	194.0058761	287.4077548	463.1516033	40.12103182	156.7169021	42.7925267	40.69090742	75.42484186	234.5313603	322.3136523	134.5104302	25.87350856	740.1068667	45.26254149	296.2646475	85.12184971	34.81887583	196.0846929	484.2186215	94.5458362	183.3452795	77.61848211	310.284542	253.6473943	75.03951893	336.0604684
P125-PWY	superpathway of (R,R)-butanediol biosynthesis	1748.842472	2120.619803	2768.9148	2616.130333	2807.533547	1464.926366	241.315451	3436.205009	3117.102657	2225.256373	1738.079445	2133.704527	1999.49676	1662.861523	2231.867744	1551.405114	1929.15684	1773.199556	2787.039726	2454.266103	1731.613449	1780.562951	1991.0098	2235.50099	1868.189084	1864.672717	2211.094251	2770.275794	2599.789133	2199.9693	2481.249489	1951.788228	3412.521838	1651.053265	2208.051449	2736.378457	1952.54417	2440.400149	3015.850322	1974.616921	2050.382093	2488.88039	2013.808749	1689.156312	1024.85287	2039.280157	2522.807489	1628.508076
P161-PWY	acetylene degradation	392.8472584	75.12026083	312.4047561	1869.551136	294.5069801	1347.234329	567.0913098	234.4834987	526.0377863	840.882676	1265.713387	2107.815291	2056.081689	745.9967166	2689.400631	1768.898412	1282.428475	1526.831794	602.923359	1315.300882	3044.27647	286.8809026	938.0216772	702.8206441	1714.093784	82.78943073	1729.216429	149.9899673	608.1491402	1806.916864	545.421768	2282.528381	413.898183	2604.330346	1173.880731	1973.217631	1422.470666	460.9564573	220.296349	676.3820305	1331.098072	741.1773585	801.4713033	1000.769446	916.0574488	988.7759043	2430.857656	2898.069846
P162-PWY	L-glutamate degradation V (via hydroxyglutarate)	0	0	0	0	0	0	0	0	0	0	0	0	0	0	0	0	0	0	0	0	0	0	0	0	0	0	0	0	0	0	0	0	0	0	0	0	0	0	0	0	0	0	0	0	0	0	0	0
P163-PWY	L-lysine fermentation to acetate and butanoate	0	0	0	0	0	0	0	0	0	0	0	0	0	0	0	0	0	0	0	0	0	0	0	0	0	0	0	0	0	0	0	0	0	0	0	0	0	0	0	0	0	0	0	0	0	0	0	0
P164-PWY	purine nucleobases degradation I (anaerobic)	920.427683	455.03469	503.6300889	0	247.6649224	284.0452049	0	237.2543525	147.6193538	991.6509192	1180.346028	62.56565346	251.705374	882.5002744	36.26785084	456.1710077	1127.245177	544.6024232	408.3917271	64.00796279	59.43587394	631.0820635	349.4718644	554.0448651	696.0259608	457.2523943	382.7303935	790.1488768	385.0411716	214.5625936	420.3943166	136.9306366	112.2216113	213.8607192	277.8369093	45.83548505	561.7017573	600.9025492	184.1382857	1315.860481	266.0586108	115.9348942	239.8103112	581.5023988	659.7354358	592.5921424	80.3239921	222.8357945
P184-PWY	protocatechuate degradation I (meta-cleavage pathway)	0	0	0	0	0	0	0	0	0	0	0	0	0	0	0	0	0	0	0	0	0	0	0	0	0	0	0	0	0	0	0	0	0	0	0	0	0	0	0	0	0	0	0	0	0	0	0	0
P221-PWY	octane oxidation	116.8085765	26.59760431	9.105968228	18.25377012	4.983197634	22.63308406	0	137.8499741	205.4835103	233.1467678	17.07347195	1.438290884	43.414299	21.00054736	15.34409074	36.01350061	9.452789745	6.483362181	3.1174941	60.24278851	34.06690336	27.12226857	30.04804816	116.8952549	30.2996376	56.67891796	8.528810996	27.66385564	12.73320913	6.558681901	88.5261485	1.053312589	6.997652436	87.3230914	71.63601223	1.145887126	0	33.18309396	22.09659428	56.18156931	63.99896992	174.522314	191.3168134	5.089736532	26.98126452	28.05834008	0	15.6587315
P23-PWY	reductive TCA cycle I	2366.045845	1970.379282	1066.098742	88.34824737	556.6231757	1909.10064	13.57399412	956.6372577	740.3981842	1027.40009	881.5602684	311.3899764	1436.086475	2485.223866	221.791857	2042.177328	752.2845172	1572.215329	630.9808059	571.6789618	405.1787016	2135.668941	1548.127698	1148.181904	2233.516143	2350.582991	713.2218196	1100.070509	1812.267829	889.1698748	1951.770819	1359.826553	1064.939032	808.5471426	2267.41831	209.6973441	1217.887916	1765.196324	1287.628812	810.2263574	2062.054861	678.5601162	2344.295259	2285.92792	1962.234222	2285.071216	492.5128989	582.986619
P281-PWY	3-phenylpropanoate degradation	0	0	0	0	0	0	0	0	0	0	0	0	0	0	0	0	0	0	0	0	0	0	0	0	0	0	0	0	0	0	0	0	0	0	0	0	0	0	0	0	0	0	0	0	0	0	0	0
P341-PWY	glycolysis V (Pyrococcus)	0	0	0	0	0	0	0	0	0	0	0	0	0	0	0	0	0	0	0	0	0	0	0	0	0	0	0	0	0	0	0	0	0	0	0	0	0	0	0	0	0	0	0	0	0	0	0	0
P381-PWY	adenosylcobalamin biosynthesis II (late cobalt incorporation)	103.3651341	62.89973993	11.90780461	0	52.32357515	159.5632426	0	136.4645473	123.9476534	0	40.40721695	6.472308979	228.7787217	58.70607558	20.9237601	172.2998852	70.10819061	0	0	140.5665065	55.08690756	208.310207	231.2393271	149.2588172	116.8700307	119.7262537	17.05762199	57.05670226	54.53135213	57.15422799	219.0078176	0	36.28412374	57.40684712	267.5466534	8.021209883	0	86.56459293	18.07903168	307.3462321	150.5384575	204.9009761	255.0890845	89.70660638	208.0168458	114.4780275	0	59.02137259
P4-PWY	superpathway of L-lysine, L-threonine and L-methionine biosynthesis I	1586.624935	600.2432325	1089.213892	243.140218	758.4426798	1691.257206	1515.762677	890.8294811	1192.79068	1389.036632	1096.116899	1994.190311	2055.106087	2600.249592	309.6716494	2451.742629	1119.367852	1436.064723	393.4277555	1243.135042	726.2773865	1551.281918	1764.343002	1201.799149	2306.235273	1605.478114	1769.728282	554.5738561	1183.358022	1491.631655	1735.699888	1979.174355	1225.366693	1212.820714	2343.012113	453.771302	1589.01944	1383.590744	1022.469681	1406.742432	1968.270207	1507.463611	1662.064816	2012.354581	2309.944389	2241.300205	875.108756	1540.578276
P42-PWY	incomplete reductive TCA cycle	3248.533147	3174.10059	3556.931282	1574.205135	3605.343488	2315.364499	21.11510196	3852.179428	3506.699393	3377.001406	3218.349463	832.0512765	2044.862263	3048.897649	1389.33767	2753.973576	2939.817611	2392.360645	3560.178263	2937.463469	945.1753613	3223.635405	2768.339741	3331.997803	2649.919734	3231.335166	1957.362124	3462.304433	3530.974252	1877.656933	3477.693104	1917.028912	3721.973579	2220.674727	3140.506945	660.6039283	2373.720399	3333.458199	3756.421028	3300.391797	2953.612838	3323.363639	2966.407049	3125.734448	3149.845042	3219.975107	799.0123424	910.6154628
P441-PWY	superpathway of N-acetylneuraminate degradation	955.0818898	681.1143267	1007.260178	169.7600621	559.1147745	2247.465247	1972.753812	466.5425004	1018.540664	1256.920131	2372.07437	2381.090559	2161.446729	1497.24357	433.8192927	2170.696095	2311.994825	2076.296738	830.5004283	900.5041823	887.9139705	847.221379	1776.754152	1212.425991	2167.722644	273.2051214	2088.492593	491.0334376	1296.57286	2115.174913	1220.486095	2281.475068	853.1952526	1516.025892	1830.478213	442.3124307	2172.740868	1058.97352	518.2655749	1004.658651	1888.573376	1080.922396	1435.540395	1614.082698	1749.430377	1606.059386	1107.625575	2195.835964
P461-PWY	hexitol fermentation to lactate, formate, ethanol and acetate	658.7286728	146.2868237	570.1737029	51.84070714	338.3591193	1606.948968	12.06577255	439.5266764	780.1797918	663.6911325	1545.149212	223.6542325	1203.893145	965.5478935	139.491734	1561.99732	1530.564206	1278.84319	390.3102614	355.1814406	313.1255798	507.7736053	1350.85573	748.7092772	1817.978256	159.8472855	1240.942	286.1480068	1015.058214	1213.824629	907.9174662	1268.188357	737.6044012	679.9881469	1518.604303	144.9547215	1419.267805	786.2950524	413.1393537	505.0833241	1596.351665	618.732751	1178.790574	1421.308927	1071.417311	1344.555656	422.7578531	1116.588008
P562-PWY	myo-inositol degradation I	141.6042589	11.50166673	77.75095948	12.04748828	33.88574391	13.57985044	0	146.8552488	105.2075573	137.815645	22.19551354	15.10205428	149.7549415	103.0935961	13.9491734	189.2474149	17.33011453	66.45446235	4.36449174	12.55058094	25.36897059	171.1219419	47.03172755	39.12609771	225.0830221	22.92630389	90.61861684	11.23844135	21.03747595	6.558681901	127.5447827	14.74637625	85.26769079	16.57521642	128.2324197	20.62596827	35.63182923	113.976714	28.12293817	34.70038104	91.77210781	61.06731059	49.48993958	59.80440425	79.63824852	206.509383	20.08099802	31.31746301
PANTO-PWY	phosphopantothenate biosynthesis I	3075.560856	2922.501631	3393.023853	3050.204987	3360.668484	2468.137817	434.3678118	3496.471078	3319.298431	3775.423327	2625.33087	2560.876919	2654.125853	2290.968803	3310.138847	2437.619688	2735.007166	2972.62156	3754.086396	3466.470455	2981.941285	3074.323123	3158.311149	3291.42259	2624.81432	3154.277311	3002.141471	3496.452004	3405.856632	3018.399106	3164.285365	2605.895346	3383.235367	2153.969588	2869.794059	3116.812983	3000.280092	3344.278773	3500.636209	3405.04374	2633.617989	3326.463502	2729.586063	3018.849981	1988.345123	2900.11003	2932.882606	2689.688265
PANTOSYN-PWY	pantothenate and coenzyme A biosynthesis I	2745.449661	2798.499286	3121.946184	3233.472839	3022.807685	2710.877643	532.4022137	3246.747883	3125.321998	3309.129792	2876.880024	2907.505023	2951.684531	2741.048716	3191.570873	2661.468309	2954.784528	2795.94994	3301.426252	3188.475087	2750.721239	2889.22063	3023.74815	2944.601131	2768.521172	3032.00369	3163.122778	3262.173727	3162.264806	3106.472834	3042.1948	2955.595125	3246.392386	2325.785856	3011.482967	3299.009036	2928.215719	3154.558041	3155.125826	3065.751125	2666.221237	3066.07497	2864.769992	2966.043964	2402.638088	2925.923703	3227.756209	2765.572887
PENTOSE-P-PWY	pentose phosphate pathway	2501.973984	1655.880582	1933.96756	2098.818488	1960.389949	2998.317811	3298.480571	1328.970731	1753.67847	2462.029868	2950.295953	1805.05506	2618.516371	2800.709362	1824.55188	2961.580814	2825.596401	2898.062895	1985.843742	2832.038589	1484.447193	2417.237235	2641.615364	2381.861578	3018.709609	2067.188401	2507.470433	1178.739599	1923.821814	2459.505713	2253.431012	2251.982316	1693.172717	2941.898778	2633.513952	1009.526558	2840.537397	1928.947679	1838.704482	2469.235051	2634.825516	2543.437987	2191.839673	2819.714039	2802.134875	2712.680319	1259.818402	1591.168024
PEPTIDOGLYCANSYN-PWY	peptidoglycan biosynthesis I (meso-diaminopimelate containing)	3715.169966	3834.727573	3512.1019	3944.274647	3385.584472	4043.966294	3384.4492	3364.509168	3370.258342	3650.042177	4394.142565	4062.452603	3914.116126	3656.004382	4188.936771	3647.955767	4194.675449	3865.7047	3586.365213	3634.020711	4139.491172	3690.585802	3831.12614	3498.645997	3616.911025	3742.082269	3825.171732	3725.975557	3718.927492	4028.904596	3503.285972	4060.520031	3425.998798	3612.184359	3587.737297	3965.915344	3811.805012	3722.277496	3364.039081	3690.357984	3518.333309	3453.247919	3733.667186	3681.788164	3753.006859	3574.632526	4176.847589	4204.971668
PHOSLIPSYN-PWY	superpathway of phospholipid biosynthesis I (bacteria)	4179.118097	4197.389502	3833.612624	4139.224912	3637.235953	4302.54928	4241.119051	3680.040139	3688.839976	4102.86501	4731.059078	4361.617106	4348.259116	3914.692943	4444.206645	3897.225683	4519.22123	4146.110114	3857.5872	3858.048581	4422.898815	4052.682068	4102.86501	3816.485161	4110.362266	4083.42946	4003.210661	4012.555811	4016.773862	4257.521508	3705.092026	4333.327992	3778.473143	3809.065589	3806.207346	3948.154093	4102.86501	4027.417686	3601.744868	4035.158596	4114.046991	3806.322369	4109.657868	3929.276603	3987.569788	3822.668252	4344.893836	4494.055941
POLYAMINSYN3-PWY	superpathway of polyamine biosynthesis II	191.1956239	64.33744827	120.4789642	9.491960462	108.6337084	52.05609334	0	165.5585117	230.1415315	101.0302661	14.79700902	68.318817	232.6811306	470.1258898	26.50342946	808.5383959	19.69331197	123.1838814	17.45796696	74.67595658	87.70415546	171.4015529	184.860818	258.9084984	539.3335492	78.33153831	106.6101375	63.54041843	96.60630402	53.40640976	355.7828148	289.660962	142.2855995	203.7538799	600.3968539	32.6577831	142.1269593	83.6791065	101.7782524	128.3363299	448.7978079	150.9633516	257.4141152	171.778608	558.7732847	487.0927837	67.6412565	226.4493479
POLYAMSYN-PWY	superpathway of polyamine biosynthesis I	329.513708	112.5006777	163.9074281	9.491960462	126.5732199	82.04492972	0	106.3315127	229.4839843	98.43974642	23.90286073	71.19539877	249.7541696	531.2183913	27.8983468	837.4904258	51.20261112	210.7092709	27.43394808	75.30348563	87.70415546	258.6401899	297.2143894	236.6887392	554.91622	110.8104688	168.4440172	88.17853986	192.6589903	79.17266008	356.6219252	310.7272138	127.2536054	287.8427827	512.5338996	37.81427516	216.1931211	146.4384364	133.9187532	85.92475306	550.2301376	145.3835973	332.4793927	280.5717263	984.8161551	674.5224954	93.00672769	227.6538657
POLYISOPRENSYN-PWY	polyisoprenoid biosynthesis (E. coli)	3451.678497	3638.839812	3185.687962	3163.743437	3180.27673	3611.108562	3212.511941	3121.020394	3089.485673	3492.538582	3854.051735	2772.305679	2967.781968	3029.806242	3515.191696	2816.114518	3628.295797	3392.419261	3403.05656	3199.77061	3537.884155	3421.600005	3411.759903	3229.593695	2876.734164	3594.971819	2954.166909	3545.296	3474.505238	3357.576656	2987.233068	3027.220381	3048.903084	3271.786012	2810.822977	2785.651604	3284.133653	3398.381644	3122.985325	3468.936505	3081.208269	3187.589618	3432.741782	3284.152497	2927.032019	2795.733005	3159.058058	3361.809202
PPGPPMET-PWY	ppGpp biosynthesis	628.8543566	356.5516686	613.6021667	32.85678621	157.967365	106.3754951	3212.511941	400.7347238	630.2590227	478.2099261	55.20422598	1180.836816	962.9193959	1922.504654	23.71359478	1312.727404	68.53272565	210.7092709	47.38591032	209.5947017	155.1131344	461.9173987	165.2642649	546.7992915	1428.411487	148.3841335	125.7999622	155.1769402	313.3476681	47.78468242	809.3219927	610.9213017	848.5301509	445.5094755	1337.733267	72.19088895	226.2020619	341.2087705	183.4686919	383.3565906	1327.475489	586.1841844	828.7073775	327.0155722	1083.602398	1032.546915	140.5669862	451.694178
PROTOCATECHUATE-ORTHO-CLEAVAGE-PWY	protocatechuate degradation II (ortho-cleavage pathway)	157.7363897	19.76848969	9.105968228	48.18995311	27.90590675	64.50428957	0	161.402231	202.5245477	597.3738296	150.8156689	6.472308979	73.65796797	27.20525454	50.21702423	51.54873616	108.7070821	56.72941908	4.98799056	213.359876	39.86552521	78.85030656	184.860818	103.8532223	40.68808477	229.2630389	29.85083849	70.45638234	34.04749397	14.05431836	76.35904752	0	13.47696025	29.91624427	66.49088428	1.145887126	4.403933949	33.18309396	56.24587635	258.3250589	157.3811147	353.6944233	111.9336217	103.7033818	77.89752177	23.56900566	5.284473164	12.04517808
PRPP-PWY	superpathway of histidine, purine, and pyrimidine biosynthesis	2604.144146	1840.985531	2187.533752	3314.884654	1672.361126	3133.550488	1642.453288	2223.610136	2574.62619	2612.280008	3115.339515	3393.647341	3354.60825	2695.706625	3404.993226	2874.018578	3128.085673	3074.734514	1636.684403	3130.114886	3221.134437	2081.983626	3006.764471	2448.037817	2965.035965	1634.135994	3304.914261	1338.671264	2130.874866	3275.593132	2551.315209	3444.332167	2086.596288	2153.565314	2363.592624	3246.871172	3098.367712	2517.586911	2332.195087	1994.99651	2888.003831	2860.244035	2378.174278	2943.776367	2958.365101	2909.088699	3533.198758	3300.378794
PWY-1269	CMP-3-deoxy-D-manno-octulosonate biosynthesis I	405.0957281	213.4996887	443.3906068	16.79346851	159.960644	92.79564464	2844.505879	245.9132705	388.9391882	225.8933128	30.16313378	634.28628	704.3848063	2244.194857	30.68818148	1495.619496	58.29220343	270.680371	52.37390089	171.9429589	139.1669244	276.814906	412.8340529	383.5323652	1205.059872	119.7262537	536.2489914	105.4684496	317.2229926	164.9040021	927.2170056	817.3705692	536.4866868	322.6103099	1398.683244	68.18028401	399.9572741	439.3153091	304.6651636	285.3142441	848.489488	315.2561161	448.7309286	707.473378	1633.672049	1340.066322	151.1359325	469.7619451
PWY-1861	formaldehyde assimilation II (RuMP Cycle)	2442.225352	2908.124547	3128.250316	1407.000601	3041.743836	904.7575353	0	3222.156556	3013.867742	2859.415582	783.1032468	11.50632707	946.8219592	1830.388617	1221.94759	1948.259768	1105.188668	1818.583092	3183.584975	2366.412036	610.3049495	2552.289355	2358.77178	2813.697768	2030.941423	2693.203866	1616.209684	3241.858083	3144.549036	1428.8557	2941.921106	871.0895113	3179.266757	2375.915778	2456.600707	442.8853743	1949.341309	3016.776064	3107.584668	2747.388899	2351.056499	2671.772335	2678.10324	2428.440543	1415.646024	2515.149604	648.9333046	38.54456985
PWY-2941	L-lysine biosynthesis II	2064.016508	1529.721675	1764.456459	1458.111157	1863.715915	893.4409932	0	1490.719318	1779.980359	2029.413088	729.6063681	179.0672151	964.3827992	1812.729066	1288.903622	1847.986884	1013.8117	1635.42811	1501.385159	2188.193787	729.1766974	2113.579671	1950.510256	2079.962676	1869.920492	1909.251641	1630.069002	1057.710231	1529.645949	1377.323199	2126.305785	916.3819526	1632.526396	1864.105437	2235.755984	523.6704167	1734.349261	1723.356771	1839.374075	2010.969701	2089.42549	2316.837966	1744.76948	2061.343295	1343.841046	2267.113878	759.907241	598.6453505
PWY-2942	L-lysine biosynthesis III	3248.234403	2897.701162	3307.567844	3144.394441	3505.679535	3142.037895	3509.63159	3501.320072	3485.329108	3099.815805	2732.324628	3367.03896	3298.998923	3635.48112	2982.333273	3556.156648	2790.14844	3084.459557	3211.642422	3504.122198	2650.695012	3275.643054	3137.408159	3382.716818	3291.406347	3085.498399	3334.7651	3007.147558	3185.239944	3106.941312	3457.554454	3321.094594	3502.713803	3196.591128	3572.697693	3387.242345	3063.136241	3105.504771	3528.089553	3196.841454	3319.091232	3571.042731	3078.672818	3350.319072	3268.649643	3590.345196	3282.71473	2786.04969
PWY-3001	superpathway of L-isoleucine biosynthesis I	3207.605333	3022.42236	3351.696767	2923.158747	3462.325716	2887.981526	3559.402902	3574.747696	3574.097984	3123.130481	2685.088022	3095.921128	3001.440245	3509.477836	2714.509143	3321.009673	2718.464784	2862.404403	3197.925448	3253.110579	2422.374277	3252.155729	3139.367814	3288.041323	3350.274214	3174.019406	3118.346521	3217.652209	3187.454415	2831.476672	3400.914501	2902.929496	3601.458454	3221.251816	3423.093203	3101.343507	2932.219295	3223.088343	3534.115897	3134.050288	3333.984074	3453.557905	3241.757116	3254.886512	3068.901249	3509.537177	3004.751441	2495.760898
PWY-3781	aerobic respiration I (cytochrome c)	4358.065251	2104.086157	1335.775493	2151.024271	2695.90992	4699.194078	12.06577255	1548.907247	1680.361954	3777.495743	4279.750303	1153.509289	4883.376936	1503.925562	1170.335648	1022.500958	4306.533461	3679.308037	2404.834949	4200.051911	1513.440302	3688.348914	3339.905874	2982.278114	1794.60425	3870.724308	3640.736194	1327.432823	1823.063376	3421.289566	739.6758285	4342.807805	637.8230609	1228.587383	1238.788499	1261.048782	3385.824492	1514.880376	2263.896523	3678.240391	2446.04868	4236.893407	2195.493293	3411.395911	2075.38146	1057.238254	1928.832705	2804.117457
PWY-3801	sucrose degradation II (sucrose synthase)	0	0	0	0	0	0	0	0	0	0	0	0	0	0	0	0	0	0	0	0	0	0	0	0	0	0	0	0	0	0	0	0	0	0	0	0	0	0	0	0	0	0	0	0	0	0	0	0
PWY-4984	urea cycle	1977.679734	2189.270377	2875.384583	1130.638521	2805.041948	594.6842837	0	3236.010825	2812.329515	2341.829757	524.1555889	112.186689	889.749229	1460.492612	979.2319726	1716.643529	768.8268992	1389.060347	2773.322752	1944.084987	515.3525168	2096.243788	1736.254609	2455.766429	1708.89956	2039.167363	1339.023326	2701.116155	2578.751657	1041.42499	2716.200405	1021.713212	3068.600179	1545.133589	1955.940179	391.8933972	1441.287474	2527.686114	2950.899727	2248.915171	1809.279055	2306.29843	1965.647399	1849.483012	1470.478917	2307.517888	570.7231017	180.6776712
PWY-5005	biotin biosynthesis II	238.0983003	102.4367193	250.7643558	2221.483823	91.1925167	1690.691379	832.5383059	101.1361619	318.5816343	1049.678559	2033.450509	2798.914061	1876.083078	910.6600993	1930.565598	624.2340105	1990.599974	1275.601509	595.4413732	1508.579829	1627.238256	234.0344205	1093.487666	521.1982646	460.5544915	449.610293	1815.570641	312.5151192	228.0905287	1812.070114	489.2013704	1908.602412	165.87028	155.2410514	518.0748067	2781.068055	1412.061367	102.4347683	250.4280685	531.5217096	283.3665083	712.3486281	141.1625793	623.4927252	934.7702613	583.6134736	2447.76797	1779.072802
PWY-5022	4-aminobutanoate degradation V	0	0	0	0	0	0	0	0	0	0	0	0	0	0	0	0	0	0	0	0	0	0	0	0	0	0	0	0	0	0	0	0	0	0	0	0	0	0	0	0	0	0	0	0	0	0	0	0
PWY-5028	L-histidine degradation II	130.2520188	25.15989597	1.400918189	17.15854391	3.488238344	25.46221957	0	135.4254771	51.28868416	250.2441975	15.36612476	1.438290884	46.82890679	8.113847845	16.73900808	38.13194182	7.877324787	0	0	15.68822617	15.94621008	31.31643381	24.16908221	32.3635623	25.97111794	43.94208246	2.132202749	7.348211655	2.76808894	5.621727343	53.70306639	0	7.775169373	8.894018568	86.675617	1.145887126	0	28.85486431	1.339187532	38.00517924	45.48354466	45.25800683	36.86834425	3.181085333	13.05545058	19.07967125	0	18.06776712
PWY-5088	L-glutamate degradation VIII (to propanoate)	0	0	0	0	0	0	0	0	0	0	0	0	0	0	0	0	0	0	0	0	0	0	0	0	0	0	0	0	0	0	0	0	0	0	0	0	0	0	0	0	0	0	0	0	0	0	0	0
PWY-5097	L-lysine biosynthesis VI	2489.725514	1518.579435	1723.829831	2702.288128	1831.82345	2785.566821	3434.220512	1405.515566	1730.99309	2125.780419	2454.596151	3192.286618	2949.733327	3116.672143	2528.985137	2819.645253	2449.848009	2445.848383	1443.399768	2603.618016	2238.992861	2325.524821	2282.345223	2162.562215	2606.634537	2012.420009	2831.565251	986.3893527	1484.802908	2538.678373	2177.071965	2927.155685	1557.107253	1328.038682	2593.144487	3155.773146	2414.556877	1715.421683	1790.49373	2135.450433	2393.319969	2492.910212	1806.216721	2512.421196	2773.848066	2719.41432	2969.873918	2547.555164
PWY-5100	pyruvate fermentation to acetate and lactate II	3599.257619	3679.455072	3323.678403	2143.357687	3211.172555	2799.712498	570.107753	3103.702559	3013.867742	3399.797979	3022.573651	1769.816933	2362.908589	2752.50356	2561.068236	3149.415935	2836.624656	2988.829965	3436.725496	2587.30226	2838.425395	3323.456538	3139.367814	3351.319332	3142.505271	3265.724621	2404.0586	3582.037058	3574.433249	2478.713281	3118.553847	2510.0439	3102.29258	3267.743277	3083.118979	1585.907783	2964.648263	3603.251181	3201.327795	3416.610534	3238.589383	2798.866738	3286.264847	3261.248683	3339.584257	3202.017769	2065.172113	2695.710854
PWY-5101	L-isoleucine biosynthesis II	3569.383303	3078.492986	3902.958074	3463.105267	4038.383362	3082.060222	4159.675086	4164.939545	4208.30229	3708.069817	2767.609803	3625.931319	3460.461091	4090.333884	3185.991204	3696.679915	2892.553662	3165.501585	3699.218499	3821.651896	2927.579206	3561.125902	3376.486107	3790.884134	3759.752174	3333.22985	3665.256526	3457.549707	3533.742341	3139.734721	3907.73719	3306.348218	4189.520431	3685.762149	3957.790731	3663.974086	3327.372277	3537.606364	4136.080693	3575.240847	3733.273245	4070.740724	3445.695525	3663.974086	3274.742186	4002.241628	3526.85739	2884.82015
PWY-5103	L-isoleucine biosynthesis III	3122.164789	2710.080223	3439.254154	3020.998955	3560.494709	2690.507868	3660.453747	3663.415016	3682.593277	3197.219343	2417.034513	3165.678236	3009.732864	3580.593325	2766.121085	3220.736789	2528.621257	2761.912289	3254.040342	3348.494994	2463.689458	3127.728827	2948.62803	3327.16742	3287.077827	2922.466905	3198.304124	3040.430634	3102.197276	2731.691012	3421.472706	2874.490056	3687.762834	3235.805665	3401.325354	3202.181574	2894.585678	3114.161231	3647.277244	3115.323098	3263.544957	3567.012909	3019.550609	3212.259969	2873.939854	3527.494514	3075.563382	2478.897649
PWY-5104	L-isoleucine biosynthesis IV	2106.438037	2284.877981	1056.992774	519.867373	718.5770988	1959.459252	7.541107843	402.8128641	305.101916	1434.111674	2506.385682	322.8963035	955.6023792	2251.83142	94.85437911	2078.896976	2391.555805	2000.117233	1114.81589	283.0156002	276.8841933	1930.434456	2124.919579	1431.242315	2169.454052	2734.598581	1109.811531	2340.189288	1673.309765	1495.379473	1725.211008	1586.288759	460.0308546	391.7410906	1697.496444	147.8194393	1779.589673	2039.317535	665.5762035	2557.913803	1378.996673	286.7373721	1730.819296	1983.724813	2823.458778	2163.859187	299.1011811	794.9817532
PWY-5121	superpathway of geranylgeranyl diphosphate biosynthesis II (via MEP)	2505.558902	1806.121104	1422.632421	2336.482575	1378.850785	2865.914269	1622.846408	854.4620257	1189.502944	1907.658665	3003.223716	2760.799352	2481.93206	2542.975372	2078.426836	2131.858006	2825.596401	2301.593574	1285.654567	1985.501904	1867.881063	2288.056945	2311.740053	1758.259206	2128.765967	2193.919914	2302.778969	1142.863036	1544.593629	2450.136167	1668.1515	2452.111708	1057.423035	945.5958832	1997.101203	2693.40769	2279.636355	1778.181013	1305.707844	2016.477698	2054.407185	1875.10742	1891.246416	2305.014432	2686.376547	2133.556179	2469.962757	2183.790786
PWY-5154	L-arginine biosynthesis III (via N-acetyl-L-citrulline)	1978.277221	2079.285689	2660.343641	1138.305105	2640.098106	649.5695125	0	3122.752178	2776.493191	2509.69543	542.3672923	17.97863605	784.8719899	1335.921183	973.6523032	1384.754406	762.5250394	1243.184698	2624.930032	1912.708535	489.2587184	1966.783888	1697.061502	2327.278256	1540.952998	2021.972635	1221.752175	2569.71284	2428.167619	1016.595695	2451.041514	604.6014262	2910.245896	1498.642129	1946.045702	344.3390814	1377.230253	2390.625508	2811.624224	2118.375643	1772.650714	2314.978048	1985.576233	1741.962328	1046.611955	1995.509146	500.968056	78.29365752
PWY-5177	glutaryl-CoA degradation	370.1427781	54.27348988	112.0734551	21.90452414	73.75132498	1370.43324	18.09865882	246.9523406	410.3094733	183.4087907	1509.294921	271.8369771	729.2626631	94.9797483	112.9883045	115.1019725	1226.499469	1132.967541	204.507613	261.6796126	285.582126	541.3269273	1433.814472	299.0006726	431.1205578	780.1311742	1821.967249	109.3586793	428.500168	873.7101246	222.3642593	1433.558434	26.69474818	358.5906577	205.0135599	118.5993176	1484.526099	78.62950524	74.9945018	356.3674053	291.8192025	232.4897611	717.4380502	1074.570625	135.776686	70.70701699	418.5302746	1235.835271
PWY-5181	toluene degradation III (aerobic) (via p-cresol)	31.96551836	10.06395839	2.101377283	14.60301609	4.983197634	3.96078971	0	93.1699574	52.93255224	197.9157007	9.105851707	1.438290884	24.39005562	7.15927751	13.9491734	28.24588283	5.514127351	0	0	15.06069713	13.04689916	5.592220323	7.18540282	30.43140933	20.77689435	33.11577229	3.198304124	8.212707143	3.875324517	4.684772786	43.21418624	0	6.479307811	8.894018568	29.68343048	0	0	7.935087685	2.008781298	35.80198044	47.09358164	59.2073925	33.21472455	3.817302399	15.66654069	13.46800324	0	0
PWY-5188	tetrapyrrole biosynthesis I (from glutamate)	2734.993651	2400.97293	3070.81267	2626.352445	3137.91955	2347.050817	242.8236726	3317.404654	3093.102183	2723.154248	2111.419365	2134.423672	2508.27332	2914.303232	2316.957701	2138.21333	2219.042393	2282.143488	2890.54053	2848.981873	1743.210693	2696.56864	2448.262706	2783.266358	2414.448265	2574.751296	2688.707667	2689.877713	2721.861855	2343.323348	2913.810907	2323.607572	3305.224501	1718.162678	2607.788313	2762.160918	2370.917895	2720.292333	3289.714173	2658.710148	2430.35082	3056.775379	2351.270351	2684.199804	2279.046489	2875.418691	2555.571222	1854.957424
PWY-5189	tetrapyrrole biosynthesis II (from glycine)	2612.210211	2234.198762	2863.476778	2394.529564	2923.642052	2140.523925	205.1181333	3083.267512	2881.700748	2559.433407	1925.31852	1939.535257	2349.737958	2843.187742	2113.29977	2085.2523	2023.684738	2124.921955	2680.421427	2673.27374	1594.621008	2571.862127	2324.804421	2615.16905	2343.460542	2419.998744	2514.933143	2484.127787	2532.524572	2139.535731	2749.345266	2149.810995	3069.377696	1604.157531	2485.492579	2527.827	2225.588075	2550.770005	3060.713105	2504.486232	2305.170445	2889.072765	2209.11133	2560.773693	2195.056424	2757.573663	2339.964717	1726.074019
PWY-5265	peptidoglycan biosynthesis II (staphylococci)	2451.785133	2868.228141	2137.100697	2260.546891	1411.24157	1955.498463	0	1306.803901	2065.684632	2559.951511	2187.680873	271.8369771	1928.765598	1887.185552	2349.0408	2350.057451	2293.089246	2531.752931	2147.953435	2319.974887	1596.070664	2726.487019	2661.211917	2192.027548	2342.594838	2784.27224	2213.226454	2573.60307	2534.462234	2358.314621	2125.88623	1843.297031	1469.766184	2761.188492	2225.861507	1234.693378	2485.420178	2575.29664	869.8023021	2635.025761	2466.576652	2371.085577	2905.291956	2430.349194	2135.001351	2227.832202	1611.764315	507.1019971
PWY-5304	superpathway of sulfur oxidation (Acidianus ambivalens)	81.85562646	1.797135427	77.75095948	3.650754024	37.37398225	2.263308406	0	89.36003349	81.53585687	5.699143214	11.38231463	15.10205428	119.9990737	99.75259998	5.579669359	290.2264461	11.81598718	77.80034617	4.36449174	6.275290469	20.29517647	165.5297216	34.62057722	81.63346313	264.0396991	3.184208874	91.68471821	9.077202632	19.37662258	2.810863672	143.9074357	88.47825749	96.93044485	14.95812214	199.4726528	23.49068609	33.63004107	105.3202547	34.14928207	38.55597894	97.00472799	33.4785256	35.87190251	55.35088479	127.508234	233.4453894	31.70683899	60.2258904
PWY-5345	superpathway of L-methionine biosynthesis (by sulfhydrylation)	2136.611097	2011.713396	1757.451868	275.6319288	1241.81285	1311.021394	0	1456.77636	1736.582242	1841.859466	990.2613732	177.6289242	1517.549261	2330.583472	330.5954095	2100.787535	1180.810986	1549.523561	983.2576392	1563.802385	588.5601176	2129.79711	1966.840717	1644.745219	1973.804963	2093.298914	1461.624984	1601.477893	2037.31346	1352.025426	2186.302179	1382.99943	1803.580122	1415.766047	2306.204659	405.6440427	1630.656634	1975.115462	1561.492662	1968.007325	2175.159959	2066.678983	2146.667648	2114.785529	1955.271315	2259.257543	621.4540441	527.5787999
PWY-5347	superpathway of L-methionine biosynthesis (transsulfuration)	1275.33456	1027.24261	1144.55016	195.3153403	642.8324947	1827.621538	3535.271357	708.9922037	1029.718967	1162.107112	1777.917546	1901.420549	2049.252473	2816.937058	244.1105345	2615.56875	1646.360881	1627.323907	604.1703566	1247.527745	732.8008361	1603.289567	1938.099106	1076.209206	2254.293037	1584.462336	1776.12489	657.0165715	1411.171742	1802.700568	1845.623352	2089.772177	1187.527536	1366.848944	2485.888358	474.3972702	1759.571792	1410.281493	874.4894585	1182.566954	1818.536768	1164.61871	1746.098069	2040.984349	2480.53561	2280.581881	818.0364458	1609.235791
PWY-5384	sucrose degradation IV (sucrose phosphorylase)	342.9571503	272.0863036	554.7636028	27.01557978	151.4892081	58.84601855	443.4171412	348.4348593	440.2278724	313.9709807	51.78953159	808.3194769	512.6789691	865.3180084	25.10851212	738.6298359	28.35836923	222.0551547	18.7049646	98.52206037	107.9993319	582.9889687	121.4986295	297.0685197	697.7573687	84.69995605	202.5592612	96.82349474	143.1101982	35.60427317	646.9541279	215.9290808	456.1432699	148.3684007	634.8296332	58.44024344	202.180604	235.1671441	88.38637712	228.5818751	632.7445328	315.8760888	373.0013567	169.8699568	601.8562716	749.7188468	58.12920481	171.0415287
PWY-5417	catechol degradation III (ortho-cleavage pathway)	62.13857775	11.14223964	4.202754567	12.04748828	4.983197634	12.44819623	0	76.89119161	43.39811737	151.2863471	7.967620244	1.438290884	23.90225451	5.250136841	9.764421379	22.59670626	4.726394872	1.620840545	1.24699764	13.80563903	10.87241597	15.37860589	11.75793189	22.21975919	17.31407863	24.19998744	3.198304124	12.10293684	4.705751199	4.216295507	44.05329665	0	5.183446249	8.489744997	38.78634916	0.572943563	0	12.26331733	2.008781298	32.49718225	45.08103541	49.59781571	28.56466311	3.817302399	12.1850872	10.10100243	0	7.227106848
PWY-5431	aromatic compounds degradation via &beta;-ketoadipate	62.13857775	11.14223964	4.202754567	12.04748828	4.983197634	12.44819623	0	76.89119161	43.39811737	151.2863471	7.967620244	1.438290884	23.90225451	5.250136841	9.764421379	22.59670626	4.726394872	1.620840545	1.24699764	13.80563903	10.87241597	15.37860589	11.75793189	22.21975919	17.31407863	24.19998744	3.198304124	12.10293684	4.705751199	4.216295507	44.05329665	0	5.183446249	8.489744997	38.78634916	0.572943563	0	12.26331733	2.008781298	32.49718225	45.08103541	49.59781571	28.56466311	3.817302399	12.1850872	10.10100243	0	7.227106848
PWY-5484	glycolysis II (from fructose 6-phosphate)	4093.677553	4239.801898	4003.123725	4547.379212	3907.325265	4343.854658	3657.437304	3870.189978	3819.034328	4194.569406	4629.187362	4521.267395	4209.7236	3376.792559	4731.559617	3623.24062	4574.362504	4280.63988	4178.065593	4184.991214	4541.770563	4110.561549	4164.920762	3970.57436	3634.225104	4213.345182	4223.893646	4251.156566	4208.048807	4507.219897	3853.195013	4355.447556	3812.943061	3671.612574	3656.602856	4511.357616	4255.00091	4075.749584	3870.251968	4245.013281	3706.305126	3954.185857	3998.388541	3988.44479	3539.332651	3694.722221	4676.75875	4479.601728
PWY-5505	L-glutamate and L-glutamine biosynthesis	360.88174	164.6176051	419.5749976	46.3645761	208.7959808	96.19060725	4.524664706	298.5594917	526.6953335	455.4133532	19.34993488	110.7483981	340.9729776	1604.155447	85.08995773	1071.225106	63.0185983	395.485093	48.00940914	150.6069713	148.5896849	177.8326063	779.2895967	340.0589233	978.2454424	168.1262286	953.0946288	122.7583594	304.2129746	111.029115	938.125441	704.6661222	294.1605746	233.6701242	977.5743105	56.72141275	685.8126232	644.9062173	521.6135438	235.7422712	615.034126	440.1806144	224.1993907	1086.65875	1516.172994	1355.778992	199.7530856	451.694178
PWY-5507	adenosylcobalamin biosynthesis I (early cobalt insertion)	98.88398671	65.41572953	14.70964098	0	25.41430793	68.46507928	0	125.3811323	122.6325589	0	16.50435622	12.94461796	166.8279804	68.7290641	22.31867744	232.3223863	31.50929915	0	0	64.63549183	55.81173529	101.2191878	133.9097798	120.7595608	168.8122666	77.05785476	22.38812887	33.71532406	21.59109374	31.85645495	271.8717736	0	48.98356705	51.74701712	365.3040845	9.16709701	0	100.2706535	14.06146909	129.4379293	165.0287904	96.71574063	119.2408611	26.72111679	103.5732412	144.7810348	0	107.2020849
PWY-5509	adenosylcobalamin biosynthesis from cobyrinate a,c-diamide I	412.5643071	115.7355215	259.1698649	22.99975035	115.1118653	209.9218547	3.016443137	143.7380384	151.2358636	221.2303775	202.6052005	64.00394435	254.1443796	1009.935414	30.68818148	599.518863	173.3011453	265.8178494	33.04543746	124.8782803	79.73105041	379.7117599	477.5026783	223.1636684	575.6931143	301.8630013	514.9269639	127.0808369	192.3821814	82.92047831	552.1346513	379.1925321	130.3636732	133.4102785	550.1329116	32.08483953	411.5676454	433.5443363	258.4631937	520.5057157	235.8704174	168.9425598	258.410557	715.7441998	1020.936235	809.2025278	95.12051696	315.5836657
PWY-5531	chlorophyllide a biosynthesis II (anaerobic)	0	0	0	0	0	0	0	0	0	0	0	0	0	0	0	0	0	0	0	0	0	0	0	0	0	0	0	0	0	0	0	0	0	0	0	0	0	0	0	0	0	0	0	0	0	0	0	0
PWY-5659	GDP-mannose biosynthesis	2809.380698	1631.080113	1694.410549	2725.287879	2041.61607	2912.312091	3191.396839	1097.604442	1493.618539	2788.435343	2817.122872	3018.972566	2715.100992	2073.326767	2421.576502	1885.412679	2781.483382	2393.981485	1978.985255	2580.399441	2211.449407	2531.59814	1777.40737	2411.326911	1732.273567	2262.061984	2104.484113	1290.691765	1675.524236	2414.531894	1371.525969	2421.565643	1006.106917	1165.116432	1764.383108	2977.014754	2222.385214	1471.59808	1668.627665	2750.142898	2079.362758	2616.904751	1718.861995	2138.325561	2091.048001	1573.511711	2708.820944	2183.790786
PWY-5667	CDP-diacylglycerol biosynthesis I	4139.385257	4216.079711	3916.266797	3886.957809	3607.336767	4062.072762	3987.737828	3782.215371	3774.978664	4078.514126	4502.843669	4119.265092	4269.235336	4439.706627	4227.994457	4259.47913	4304.170264	4034.272117	3833.270746	3691.125854	4269.235336	3997.039476	4089.800641	3816.485161	4423.747089	4001.913713	3893.40222	4074.799486	4096.771632	4064.508869	3955.986039	4260.649423	3972.074861	3914.580991	4170.324093	3866.223164	4026.396703	4169.527893	3637.902931	3992.747019	4288.736003	3724.485973	4185.38744	3978.265317	4343.113225	4181.815005	4081.727072	4388.058374
PWY-5676	acetyl-CoA fermentation to butanoate II	0	0	0	0	0	0	0	0	0	0	0	0	0	0	0	0	0	0	0	0	0	0	0	0	0	0	0	0	0	0	0	0	0	0	0	0	0	0	0	0	0	0	0	0	0	0	0	0
PWY-5677	succinate fermentation to butanoate	0	0	0	0	0	0	0	0	0	0	0	0	0	0	0	0	0	0	0	0	0	0	0	0	0	0	0	0	0	0	0	0	0	0	0	0	0	0	0	0	0	0	0	0	0	0	0	0
PWY-5686	UMP biosynthesis	3797.623079	3845.869813	3414.738085	3950.480929	3466.810594	4096.588215	888.342504	3446.59571	3404.450798	3702.888777	4361.133852	3670.518337	3807.775483	3423.566505	4067.578963	3544.858295	4189.949054	3823.562846	3662.432069	3701.793848	3866.231117	3657.591702	3900.367294	3523.763985	3520.817889	3854.166421	3832.634441	3788.219232	3761.83287	4031.71546	3410.564271	4001.534526	3402.154945	3575.395464	3520.850634	4014.615547	3794.989991	3777.101738	3476.530833	3694.213582	3436.221423	3509.355448	3729.349272	3737.139049	3683.377789	3482.60117	4143.026961	3959.250035
PWY-5695	urate biosynthesis/inosine 5'-phosphate degradation	3139.193149	3036.08059	2149.708961	848.8003105	1650.933376	2362.893976	3865.571881	1204.628669	1805.953475	2628.859333	2600.289778	1919.399185	2164.861337	2917.644228	359.8886737	2944.633285	2245.825297	2089.263463	1558.123551	1161.556266	746.572563	2862.377972	2298.675684	2288.152159	2745.147166	2359.498776	1318.7674	1971.481962	2207.827739	1509.902269	2345.313603	1921.242163	1683.842514	1184.11729	2960.031688	340.3284765	2144.715833	2381.969049	1493.863692	2204.300396	3033.309669	1895.876505	2673.121032	2374.998309	3602.869177	2739.616325	436.4974834	1345.446391
PWY-5705	allantoin degradation to glyoxylate III	0	0	0	0	0	0	0	0	0	0	0	0	0	0	0	0	0	0	0	0	0	0	0	0	0	0	0	0	0	0	0	0	0	0	0	0	0	0	0	0	0	0	0	0	0	0	0	0
PWY-5747	2-methylcitrate cycle II	219.2774811	14.37708341	29.41928197	19.34899633	20.4311103	29.42300928	0	131.9619099	146.6330329	251.2804053	25.61020793	7.191454421	213.1690861	228.14231	19.52884276	252.8006513	48.0516812	42.14185417	25.56345162	74.67595658	47.83863025	37.46787616	69.24115445	162.3008498	327.236086	60.49996861	29.85083849	43.22477444	88.02522831	7.964113736	72.58305067	91.63819526	127.5127777	112.7923264	149.6044896	13.17770195	31.22789528	131.2896326	85.70800205	102.448744	315.1647387	147.2435154	155.7770581	111.3379866	247.1831976	197.5307141	26.42236582	10.84066027
PWY-5837	1,4-dihydroxy-2-naphthoate biosynthesis I	1957.066456	2117.38496	2742.297355	1274.843305	2689.431763	852.1356148	2986.278706	2916.66993	2729.478563	2173.44598	649.3610499	1300.934105	1245.35624	2371.629997	1117.328789	1886.118826	898.0150257	1585.182053	2490.877786	2063.315506	692.9353109	2142.379606	1979.905086	2349.498016	1863.860564	2054.451566	1873.140115	2420.155121	2386.092667	1234.906106	2697.32042	1355.613302	2861.262329	1458.619045	2224.67417	537.4210622	1798.006124	2327.866178	2853.139037	2160.78722	2006.911094	2380.695154	1914.82887	2201.947267	1997.048756	2521.883606	826.4916029	793.7772354
PWY-5838	superpathway of menaquinol-8 biosynthesis I	1681.62526	1239.664017	1923.460673	185.093229	1191.980874	699.9281245	491.6802314	1553.409885	1855.927065	1340.852967	294.801949	1688.553498	1704.377087	2575.908048	308.2767321	2170.696095	507.2997163	1320.985044	513.7630277	1187.912486	777.7401554	1471.033556	1648.07012	1760.191359	2016.224456	918.9626811	1867.809608	861.0375068	1597.464128	1029.244581	2383.912681	1819.070842	2137.912405	1220.097638	2366.758857	556.9011433	1576.207996	1772.41004	1732.908667	1498.175182	1926.409245	1671.756376	1600.949723	2066.433032	2222.47287	2481.479596	945.9206964	1193.677148
PWY-5840	superpathway of menaquinol-7 biosynthesis	2308.687158	2215.508554	2759.108373	1926.867974	2853.877285	1505.665917	475.0897941	2989.751198	2801.479985	2408.14706	1239.534064	1854.676095	1848.278415	2538.20252	1703.194072	2210.946478	1502.205837	1979.046306	2651.116983	2497.565607	1183.643685	2385.920801	2245.111772	2583.771564	2120.974632	2314.919852	2332.629807	2488.450264	2526.157967	1823.313568	2763.610143	1957.054791	2918.280238	1629.626766	2484.305242	1226.099225	2113.888296	2455.548953	2996.432103	2413.053482	2157.449552	2684.481775	2086.881143	2474.248172	2270.342855	2656.563638	1544.123059	1315.333446
PWY-5845	superpathway of menaquinol-9 biosynthesis	0	0	0	0	0	0	0	0	0	0	0	0	0	0	0	0	0	0	0	0	0	0	0	0	0	0	0	0	0	0	0	0	0	0	0	0	0	0	0	0	0	0	0	0	0	0	0	0
PWY-5850	superpathway of menaquinol-6 biosynthesis I	0	0	0	0	0	0	0	0	0	0	0	0	0	0	0	0	0	0	0	0	0	0	0	0	0	0	0	0	0	0	0	0	0	0	0	0	0	0	0	0	0	0	0	0	0	0	0	0
PWY-5855	ubiquinol-7 biosynthesis (prokaryotic)	738.194354	51.3980732	126.082637	18.25377012	93.18579575	100.7172241	0	298.5594917	205.1547366	312.4166689	45.52925854	10.06803619	462.9232557	798.498085	25.10851212	538.0840679	78.77324787	97.25043271	51.12690325	95.38441513	44.21449159	140.6443411	119.5389742	258.4254602	695.1602569	118.4525701	33.04914261	57.48895	238.0556489	35.60427317	203.0647198	232.7820822	301.935744	269.650472	593.2728305	56.72141275	64.85793634	346.9797433	190.1646296	229.6834745	768.7926575	255.7387372	336.1330124	337.8312623	382.9598836	362.5137538	63.41367797	186.7002602
PWY-5856	ubiquinol-9 biosynthesis (prokaryotic)	738.194354	51.3980732	126.082637	18.25377012	93.18579575	100.7172241	0	298.5594917	205.1547366	312.4166689	45.52925854	10.06803619	462.9232557	798.498085	25.10851212	538.0840679	78.77324787	97.25043271	51.12690325	95.38441513	44.21449159	140.6443411	119.5389742	258.4254602	695.1602569	118.4525701	33.04914261	57.48895	238.0556489	35.60427317	203.0647198	232.7820822	301.935744	269.650472	593.2728305	56.72141275	64.85793634	346.9797433	190.1646296	229.6834745	768.7926575	255.7387372	336.1330124	337.8312623	382.9598836	362.5137538	63.41367797	186.7002602
PWY-5857	ubiquinol-10 biosynthesis (prokaryotic)	738.194354	51.3980732	126.082637	18.25377012	93.18579575	100.7172241	0	298.5594917	205.1547366	312.4166689	45.52925854	10.06803619	462.9232557	798.498085	25.10851212	538.0840679	78.77324787	97.25043271	51.12690325	95.38441513	44.21449159	140.6443411	119.5389742	258.4254602	695.1602569	118.4525701	33.04914261	57.48895	238.0556489	35.60427317	203.0647198	232.7820822	301.935744	269.650472	593.2728305	56.72141275	64.85793634	346.9797433	190.1646296	229.6834745	768.7926575	255.7387372	336.1330124	337.8312623	382.9598836	362.5137538	63.41367797	186.7002602
PWY-5860	superpathway of demethylmenaquinol-6 biosynthesis I	0	0	0	0	0	0	0	0	0	0	0	0	0	0	0	0	0	0	0	0	0	0	0	0	0	0	0	0	0	0	0	0	0	0	0	0	0	0	0	0	0	0	0	0	0	0	0	0
PWY-5861	superpathway of demethylmenaquinol-8 biosynthesis	1437.85084	1023.288912	1693.009631	126.6811646	920.3966029	523.955896	3005.885586	1247.923258	1592.250624	1086.463938	207.1581263	1579.243391	1512.183448	2503.360703	216.2121877	2084.546153	368.6588	1111.896614	365.9938074	928.7429895	619.0028823	1232.80497	1439.040219	1511.909702	1903.682945	702.4364777	1652.457131	650.1006076	1345.014416	811.8711238	2251.333236	1633.687826	1875.889197	1085.070265	2243.275786	400.4875506	1384.036333	1542.292497	1422.886753	1250.866117	1817.731749	1392.768662	1433.547511	1875.567912	2184.612063	2386.08124	728.200402	1031.067244
PWY-5862	superpathway of demethylmenaquinol-9 biosynthesis	0	0	0	0	0	0	0	0	0	0	0	0	0	0	0	0	0	0	0	0	0	0	0	0	0	0	0	0	0	0	0	0	0	0	0	0	0	0	0	0	0	0	0	0	0	0	0	0
PWY-5863	superpathway of phylloquinol biosynthesis	2064.315251	2230.245064	2777.320309	1390.937283	2741.755338	944.9312595	1361.924077	2938.83676	2764.986114	2283.284013	726.1916737	1409.525067	1350.72128	2380.698415	1228.922176	1966.619592	994.9061206	1705.124253	2578.167621	2170.622973	771.9415336	2242.200739	2098.790842	2425.33502	1939.176806	2170.356769	1992.543469	2518.275359	2481.038117	1350.151517	2727.947951	1470.424375	2860.743985	1564.538721	2281.270577	602.1636848	1917.312698	2423.08723	2885.949132	2264.337563	2080.972795	2457.881755	2016.798075	2302.469564	2091.483182	2563.409949	917.3845413	881.7070354
PWY-5896	superpathway of menaquinol-10 biosynthesis	0	0	0	0	0	0	0	0	0	0	0	0	0	0	0	0	0	0	0	0	0	0	0	0	0	0	0	0	0	0	0	0	0	0	0	0	0	0	0	0	0	0	0	0	0	0	0	0
PWY-5897	superpathway of menaquinol-11 biosynthesis	2264.771913	2177.76871	2750.002405	1849.471988	2840.422651	1424.186814	485.6473451	2988.365771	2802.466306	2371.361681	1161.565208	1789.953005	1782.425265	2582.112755	1627.868536	2203.178861	1425.008054	1923.937727	2621.18904	2450.500928	1119.134017	2350.130591	2200.0397	2558.170537	2099.332034	2270.340927	2277.192536	2456.896179	2495.708989	1751.168067	2763.190588	1888.589472	2922.686167	1607.391719	2480.74323	1133.855311	2064.644307	2424.529974	2987.727384	2374.497503	2141.349182	2661.232799	2056.655744	2437.983799	2245.972681	2658.808306	1455.343909	1247.880449
PWY-5898	superpathway of menaquinol-12 biosynthesis	2264.771913	2177.76871	2750.002405	1849.471988	2840.422651	1424.186814	485.6473451	2988.365771	2802.466306	2371.361681	1161.565208	1789.953005	1782.425265	2582.112755	1627.868536	2203.178861	1425.008054	1923.937727	2621.18904	2450.500928	1119.134017	2350.130591	2200.0397	2558.170537	2099.332034	2270.340927	2277.192536	2456.896179	2495.708989	1751.168067	2763.190588	1888.589472	2922.686167	1607.391719	2480.74323	1133.855311	2064.644307	2424.529974	2987.727384	2374.497503	2141.349182	2661.232799	2056.655744	2437.983799	2245.972681	2658.808306	1455.343909	1247.880449
PWY-5899	superpathway of menaquinol-13 biosynthesis	2264.771913	2177.76871	2750.002405	1849.471988	2840.422651	1424.186814	485.6473451	2988.365771	2802.466306	2371.361681	1161.565208	1789.953005	1782.425265	2582.112755	1627.868536	2203.178861	1425.008054	1923.937727	2621.18904	2450.500928	1119.134017	2350.130591	2200.0397	2558.170537	2099.332034	2270.340927	2277.192536	2456.896179	2495.708989	1751.168067	2763.190588	1888.589472	2922.686167	1607.391719	2480.74323	1133.855311	2064.644307	2424.529974	2987.727384	2374.497503	2141.349182	2661.232799	2056.655744	2437.983799	2245.972681	2658.808306	1455.343909	1247.880449
PWY-5910	superpathway of geranylgeranyldiphosphate biosynthesis I (via mevalonate)	1818.449629	2240.66845	2605.707831	2377.005945	2584.784613	1782.921197	434.3678118	2906.971942	2760.712057	2557.360991	1672.631136	1968.301075	2128.764055	1337.353039	2978.148521	2023.111358	1788.940459	2306.456096	2811.35618	2515.763949	3059.497853	2075.832184	2221.595908	2405.530452	2065.56958	2073.556819	2321.968794	2713.651339	2681.170948	2359.720052	2453.558846	2332.034073	2732.712862	2749.060285	2137.998553	2006.448358	2268.025984	2461.319926	2653.600095	2341.449521	2109.148443	2455.401864	2369.206302	2204.492135	1428.266293	2063.971496	2488.98686	2795.685832
PWY-5913	TCA cycle VI (obligate autotrophs)	1776.924329	1021.132349	993.2509959	59.14221518	1294.634745	1268.584362	3170.281737	609.2414686	984.3482076	793.2171146	961.2364709	925.540184	1210.722361	1852.82102	83.69504039	1822.565589	1054.773789	875.2538944	361.0058168	867.8726719	532.7483823	1612.796341	1570.337125	1381.489376	1662.151548	1476.199234	907.2522697	687.2739136	1271.106441	999.2620353	1423.550815	1050.152651	1003.515194	1787.697732	2151.455041	264.6999262	1022.913749	991.8859606	857.7496143	1413.352028	1812.09662	1555.821482	1589.988864	1563.821549	1419.562659	1801.345433	291.7029187	599.8498684
PWY-5918	superpathay of heme biosynthesis from glutamate	2678.531193	1945.578813	2183.330997	2550.051686	2554.387107	2272.927467	251.873002	1834.305184	2212.975212	2486.380753	2082.394462	2107.815291	2394.615661	2691.888344	2231.867744	2109.2613	2185.169896	2261.07256	2222.773294	2780.581207	1711.318273	2605.135838	2372.489367	2499.722909	2302.772457	2409.809276	2642.865307	1593.265186	2037.590269	2275.862619	2250.913681	2260.408816	1918.652629	1451.342121	2334.304973	2673.927609	2346.896437	2043.645765	2488.880028	2500.079834	2262.101956	2870.473584	2001.851448	2596.401848	2257.722586	2606.058626	2483.702387	1803.163158
PWY-5920	superpathway of heme biosynthesis from glycine	651.2600938	52.47635446	115.5757506	34.68216323	64.28324947	79.21579421	0	431.2141151	438.2552307	500.488395	33.57782817	25.88923592	679.5069496	604.720307	32.08309882	702.6163353	106.3438846	77.80034617	52.99739971	159.3923779	73.93242857	127.7822344	148.9338039	370.4903327	979.1111463	127.368355	71.42879209	67.86289587	217.8485996	33.73036406	217.3295968	340.2199663	438.2603803	342.8239884	433.7738641	60.73201769	56.45042608	455.9068561	202.8869111	182.3147004	864.992367	406.3921025	470.9847941	327.0155722	427.3484155	630.7514849	102.5187794	116.8382274
PWY-5971	palmitate biosynthesis II (bacteria and plants)	1449.501823	985.908495	2015.921274	143.8397085	672.7316805	401.7372421	3618.223543	1127.39112	1680.361954	1231.533038	182.1170341	1760.468042	2323.396698	3475.590589	80.90520571	2682.652722	250.4989282	789.3493455	167.7211826	569.7963746	505.9297563	1515.212097	559.8082015	1428.827124	2882.794091	489.7313249	558.6371203	515.2393113	976.3049693	224.4006165	2204.343053	1628.421263	2139.726612	1148.94549	2820.321675	273.2940796	950.0486601	1038.775115	610.6695146	1258.026513	2687.956737	1549.621755	1834.781384	993.1348408	2403.073269	2649.829637	484.0577418	1227.403646
PWY-5973	cis-vaccenate biosynthesis	2457.461253	2475.374337	3598.258368	2424.100672	3153.865782	1729.167622	704.3394726	3911.06007	3764.457908	3092.044246	1484.822944	2394.754322	3245.340801	4364.772855	3229.233642	4021.507568	1681.02111	2661.420175	3138.69306	2825.763298	3479.897937	2581.648512	2761.154338	3072.123228	4082.65974	2126.414686	3237.749874	3006.71531	3314.509697	2524.155577	4003.815332	3445.385479	4135.871762	3728.615148	4251.854582	2076.347473	2800.901992	3362.313064	3461.130177	2727.56011	3419.316034	3054.605475	2982.350117	3228.165395	3403.991147	4143.655662	2793.372515	3662.938654
PWY-5989	stearate biosynthesis II (bacteria and plants)	1220.664561	827.7605775	1528.401744	88.34824737	460.9457811	264.2412564	3818.817012	775.4926937	1219.750117	903.0551475	114.3922621	1368.533776	1982.911522	3256.039412	48.82210689	2162.928478	159.1219607	534.8773799	103.5008041	372.7522539	320.3738571	1223.857418	368.4151991	1069.446671	2377.222995	352.8103433	359.2761632	343.204709	670.9847592	139.606229	1628.71331	1196.563101	1570.325041	747.0975597	2250.39981	172.4560125	655.7858008	717.0433781	418.4961038	941.8674855	2317.245722	1197.477263	1408.968615	692.2041684	2044.048379	2109.987174	310.7270221	835.9353587
PWY-6121	5-aminoimidazole ribonucleotide biosynthesis I	4148.347551	4147.429137	3720.138251	3798.609562	3720.953673	4218.806869	3734.356604	3555.35172	3586.591381	3735.529325	4467.558494	3893.453424	3782.409826	3710.414891	3442.655995	3546.976736	4261.63271	3797.629397	3732.263937	3777.097333	3127.631659	4075.050949	4028.398108	3742.580309	3564.968789	4185.324144	3722.826	3968.898789	3834.3568	3913.659185	3585.938347	3737.153067	3576.837084	3482.816817	3544.201599	3902.891552	3823.815741	3890.357081	3657.32115	3911.779463	3718.782912	3764.474212	3952.884368	3829.390523	3853.96901	3644.217209	3787.910364	3237.743868
PWY-6122	5-aminoimidazole ribonucleotide biosynthesis II	4045.579904	4115.799554	3705.42861	3515.311049	3685.57297	3955.131439	3381.432757	3605.919801	3613.550818	3615.329213	4205.196142	3551.140193	3541.436076	3657.913523	3139.958932	3539.209118	4010.346049	3599.886851	3673.031549	3577.543097	2839.87505	3985.295813	3922.576721	3678.336223	3559.774566	4103.171555	3508.539624	3996.994892	3808.336764	3658.807546	3592.231675	3493.837858	3631.004097	3450.879204	3544.201599	3575.167834	3644.855879	3925.704289	3655.981963	3798.314725	3675.714423	3648.229332	3924.651853	3730.140661	3802.617571	3658.807546	3469.78508	2949.864112
PWY-6123	inosine-5'-phosphate biosynthesis I	3235.985934	3113.357413	3213.005866	3736.546743	3186.754887	3620.727622	3357.301212	3165.007698	3187.460211	3330.890157	3700.390488	3953.861641	3755.092963	3547.183364	4027.12636	3438.230087	3625.144867	3535.053229	3290.826772	3503.494669	3967.707	3221.678128	3376.486107	3212.687357	3354.602734	3250.440419	3657.793816	3226.729412	3333.88632	3771.71057	3278.823936	3913.056269	3228.250324	3370.833037	3387.473086	3849.034857	3493.120337	3200.004452	3189.275108	3388.519749	3217.658903	3300.424649	3193.927912	3419.666732	3450.120406	3368.123143	4018.313394	3984.544909
PWY-6125	superpathway of guanosine nucleotides de novo biosynthesis II	3630.924394	3532.089967	3522.608786	3741.657799	3610.825005	3525.102842	3612.190657	3485.387663	3526.097036	3512.744636	3525.102842	3938.759587	3732.166311	3648.367819	3611.440993	3730.574974	3525.102842	3567.47004	3552.072778	3820.396838	3370.448949	3578.741396	3652.797506	3568.203504	3572.760125	3494.350819	3787.858184	3539.244531	3587.720076	3544.49909	3525.102842	3820.364761	3496.493667	3616.227095	3595.652879	4020.344982	3594.01046	3583.774147	3588.352992	3487.663695	3629.828369	3730.065728	3560.950619	3624.528628	3638.118894	3675.64255	3896.770511	3490.692607
PWY-6126	superpathway of adenosine nucleotides de novo biosynthesis II	3481.25407	3338.358768	3672.507032	3704.420108	3710.987278	3429.478062	3842.948557	3698.397045	3686.209787	3566.627444	3689.008173	3933.006423	3766.312389	3887.964973	3912.743138	4044.810421	3591.27237	3708.483167	3666.173062	3798.433321	4056.135983	3502.407588	3669.781186	3659.98077	3922.504513	3476.519249	3794.254792	3572.959855	3708.408754	3681.762933	3784.38796	4007.854402	3737.264745	4068.204948	3912.671916	3920.652802	3695.300941	3562.132999	3728.298089	3647.946407	3695.839885	3765.404171	3518.767919	3725.050924	3821.330384	3896.74227	3918.965299	4101.383136
PWY-6143	CMP-pseudaminate biosynthesis	0	0	0	0	0	0	0	0	0	0	0	0	0	0	0	0	0	0	0	0	0	0	0	0	0	0	0	0	0	0	0	0	0	0	0	0	0	0	0	0	0	0	0	0	0	0	0	0
PWY-6147	6-hydroxymethyl-dihydropterin diphosphate biosynthesis I	2791.456108	2388.752409	3056.803488	3609.500503	3127.953155	3113.746539	3357.301212	3232.200901	3317.32579	3289.441842	2911.596083	3952.42335	3731.190709	3842.622882	4042.470451	3417.751822	2958.72319	3225.472685	3034.568757	3518.555366	3979.304243	2725.648185	3001.538723	3036.378398	3429.918976	2735.235423	3795.320893	2717.973817	2971.543478	3492.966589	3247.776851	3888.830079	3240.949767	3440.368092	3436.549692	3851.326631	3260.512553	2768.624231	3248.199359	3123.034294	3076.378158	3441.158451	2709.989376	3392.309399	3253.418284	3413.016487	4037.337497	4044.770799
PWY-6151	S-adenosyl-L-methionine cycle I	2955.167361	2690.311734	3070.81267	2474.481077	3216.155753	2684.849597	3655.929083	3105.780699	3016.826704	3008.111409	2207.030808	2749.293025	2924.367669	2794.02737	3110.665668	3185.429436	2204.863208	2852.679359	3105.024124	3051.046226	3257.375823	3010.2922	2520.769953	3158.587073	3116.534153	2900.177443	2525.594156	2869.260527	3020.815461	2622.535806	2980.93974	2912.409309	3187.819443	3397.919367	3097.367026	2239.063445	2604.326395	2659.697118	3085.488074	3254.675422	3037.334761	3129.312185	2797.011954	2931.688242	2621.534476	2884.39736	2664.431369	3067.906857
PWY-6163	chorismate biosynthesis from 3-dehydroquinate	3363.848007	3327.935383	3172.379239	2537.274046	3177.286811	2888.547353	3372.383428	3220.424773	3231.515876	3030.389878	2963.385615	2656.523263	2674.125698	3536.205805	2141.198117	3387.387498	2890.190464	2748.945565	2997.158828	2801.917195	1888.901067	3339.114755	3142.633906	3188.535444	3163.282165	3356.156153	2664.187335	3301.076024	3153.130112	2637.995556	3311.968798	2685.947103	3267.385343	2758.76285	3436.549692	2591.996679	2792.094124	3282.962187	3182.57917	3155.531476	3299.770789	3070.104792	3314.165215	3058.295439	3493.638574	3445.564161	2462.564495	2025.998953
PWY-6182	superpathway of salicylate degradation	26.88688461	8.626250047	2.101377283	10.58718667	3.488238344	3.394962609	0	72.38855426	36.82264504	142.4785804	6.829388781	1.438290884	19.02424338	4.772851674	9.764421379	21.18441212	3.938662394	0	0	10.6679938	9.422760503	4.753387275	5.225747505	20.28760622	15.58267076	22.92630389	2.132202749	6.91596391	2.76808894	3.747818229	35.24263732	0	4.665101624	6.46837714	24.9340816	0	0	6.49234447	1.339187532	25.88758586	34.61579505	38.74829352	24.57889617	2.544868266	10.00917878	10.10100243	0	0
PWY-6185	4-methylcatechol degradation (ortho cleavage)	22.10699401	7.907395877	1.400918189	10.22211127	3.488238344	2.263308406	0	71.3494841	36.16509781	140.4061646	6.260273049	1.438290884	18.04864116	4.772851674	9.764421379	21.18441212	3.938662394	0	0	10.6679938	9.422760503	3.63494321	4.572529067	20.77064446	15.58267076	23.56314567	2.132202749	6.051468422	2.491280046	3.747818229	33.9839717	0	4.665101624	6.46837714	21.76784902	0	0	5.049601254	1.339187532	26.43838556	32.60324883	40.29822526	25.90748515	2.544868266	10.44436046	10.10100243	0	0
PWY-621	sucrose degradation III (sucrose invertase)	3051.36266	2484.000587	3133.853989	3445.581648	3330.769298	2907.219647	758.6354491	3112.01512	2964.222926	3420.522136	2813.708178	2969.351531	3243.877398	1965.460319	3858.341362	2534.361837	2898.855522	3201.160077	3434.855	3397.44226	3825.640764	2864.614861	2546.245472	3270.168907	2647.322622	2383.698763	3137.536345	2767.682307	2991.196909	3248.889927	2744.730159	3235.776274	2997.327793	3004.965455	2562.273719	3248.590003	3083.154122	2735.441137	3222.085202	3033.804743	2660.183599	3028.566622	2276.869368	2721.100393	2104.538633	2579.12262	3511.00397	3514.782964
PWY-6263	superpathway of menaquinol-8 biosynthesis II	0	0	0	0	0	0	0	0	0	0	0	0	0	0	0	0	0	0	0	0	0	0	0	0	0	0	0	0	0	0	0	0	0	0	0	0	0	0	0	0	0	0	0	0	0	0	0	0
PWY-6269	adenosylcobalamin salvage from cobinamide II	415.5517387	116.8138027	261.2712422	23.36482575	116.1085049	208.2243733	3.016443137	144.7771085	152.2221844	222.7846893	204.3125477	64.72308979	255.6077829	1017.094692	30.68818148	603.7557454	174.8766103	267.4386899	33.66893628	124.2507513	80.45587814	379.991371	478.1558967	225.5788596	580.021634	299.952476	518.125268	128.3775801	194.3198436	83.85743287	556.3302034	382.3524699	131.1411901	135.0273728	554.4864814	32.6577831	415.1708641	437.1511943	260.471975	523.8105139	238.2854729	167.0826417	257.7462625	717.016634	1028.769505	814.8141958	96.17741159	317.9927013
PWY-6277	superpathway of 5-aminoimidazole ribonucleotide biosynthesis	4045.579904	4115.799554	3705.42861	3515.311049	3685.57297	3955.131439	3381.432757	3605.919801	3613.550818	3615.329213	4205.196142	3551.140193	3541.436076	3657.913523	3139.958932	3539.209118	4010.346049	3599.886851	3673.031549	3577.543097	2839.87505	3985.295813	3922.576721	3678.336223	3559.774566	4103.171555	3508.539624	3996.994892	3808.336764	3658.807546	3592.231675	3493.837858	3631.004097	3450.879204	3544.201599	3575.167834	3644.855879	3925.704289	3655.981963	3798.314725	3675.714423	3648.229332	3924.651853	3730.140661	3802.617571	3658.807546	3469.78508	2949.864112
PWY-6282	palmitoleate biosynthesis I (from (5Z)-dodec-5-enoate)	1188.4003	844.2942234	1639.77474	87.98317197	463.9356997	260.8462938	3624.25643	819.479997	1273.340216	899.9465239	113.8231463	1322.508468	1907.30235	3275.608104	48.82210689	2214.477214	158.3342282	530.0148583	103.5008041	370.2421377	319.6490294	1202.886592	367.7619807	1074.277053	2440.419382	350.8998179	357.1439605	355.3076459	690.0845729	138.6692745	1749.54521	1176.550162	1787.252267	793.1847468	2345.386787	171.3101254	650.9815092	741.5700128	423.1832601	939.113487	2340.591258	1182.907905	1467.426531	692.8403854	2032.733655	2181.816524	307.5563382	829.9127697
PWY-6317	galactose degradation I (Leloir pathway)	1914.644927	1310.83058	1491.277412	4554.315645	1633.492184	3744.077931	3503.598704	659.1168362	1270.381254	2033.55792	3672.503817	5165.621711	4157.04108	2031.802957	4843.153004	2299.214862	3679.498408	3382.694218	1690.305301	3498.474437	4674.414037	2062.690466	2416.908221	2060.641146	1895.89161	1629.678102	3921.120856	793.6068587	1382.937235	4142.276097	1650.530181	4536.617322	884.2959301	2529.135462	1755.280189	5251.600699	3210.067491	878.6306182	1205.938373	2167.947616	1983.565558	2482.680663	1545.148986	2168.227763	2267.296583	1949.493468	5189.352647	4714.4827
PWY-6353	purine nucleotides degradation II (aerobic)	1733.606571	859.7495881	908.4954455	647.2786884	571.5727686	517.1659708	0	510.8761605	267.9504974	1736.684369	1661.248821	15.10205428	339.9973753	70.63820477	87.87979241	277.5157988	1598.309199	867.1496916	1028.773053	101.0321766	99.30139915	1091.042185	186.1672549	1165.571281	327.236086	696.7049017	23.45423024	780.2071786	919.8359549	393.520914	588.2163991	0	59.86880418	72.76924283	442.0852246	12.03181483	1081.766321	1092.877986	346.8495708	1477.244793	461.6781038	242.0993379	413.8554679	27.35733386	954.3534371	156.0043708	0	137.3150301
PWY-6383	mono-trans, poly-cis decaprenyl phosphate biosynthesis	1582.442531	805.4760982	582.0815075	2156.135326	1094.3102	2324.417733	298.6278706	464.1180034	603.9571334	1314.429667	2258.820339	1854.676095	1808.278724	334.0996171	2104.930266	377.7886828	2159.962457	1703.503413	950.8357006	1839.915166	1835.988643	1533.946035	1333.218832	1110.98796	647.5465406	1434.804519	1749.472356	469.8532982	648.8400476	2001.334934	310.4708526	1688.460081	226.7757734	400.2308356	232.3223159	1997.854205	1546.581531	598.0170628	857.0800205	1335.68927	771.207713	1553.651577	709.4665163	1269.253048	695.8555157	533.1084614	2225.820097	1780.27732
PWY-6385	peptidoglycan biosynthesis III (mycobacteria)	3498.581173	3378.974029	2782.923982	3861.767606	2501.066892	3997.002645	3384.4492	1695.416139	2283.66154	3310.166	4393.573449	4058.13773	3825.336324	3413.066232	4071.763715	3391.624381	4194.675449	3734.416616	2936.679442	3267.543747	4090.202886	3376.30302	3522.153819	3064.394616	3326.034504	3348.514052	3655.661613	3018.385999	3119.082618	3914.59614	2835.773639	3997.321276	2031.91093	3171.526167	3175.335503	3930.392843	3670.478768	3237.515776	2267.244492	3412.754936	3169.760303	2900.54226	3274.97184	3348.410421	3655.526161	3164.980761	4124.002857	4194.131007
PWY-6386	UDP-N-acetylmuramoyl-pentapeptide biosynthesis II (lysine-containing)	3778.503517	3916.317522	3614.368927	4032.257819	3485.248425	4106.773103	3404.056081	3471.879751	3468.890427	3738.119844	4432.842434	4137.243729	3985.822889	3702.301043	4300.530159	3703.741386	4248.241258	3953.23009	3692.360012	3726.267481	4251.114643	3763.843888	3923.883158	3584.143766	3685.301636	3815.955915	3925.385261	3826.257033	3821.069973	4115.572893	3594.749006	4139.518476	3524.743449	3711.635658	3636.813903	4040.970951	3893.878326	3830.483237	3471.174083	3771.87634	3583.942315	3537.564205	3807.403875	3779.765592	3793.043574	3662.174547	4267.740527	4306.151163
PWY-6387	UDP-N-acetylmuramoyl-pentapeptide biosynthesis I (meso-diaminopimelate containing)	3751.317889	3869.951428	3564.636332	3977.861584	3430.433251	4069.428514	3391.990308	3418.194459	3419.574384	3694.081011	4422.029235	4093.375857	3954.603618	3669.845652	4232.179209	3691.736886	4221.458353	3904.604873	3626.269137	3670.417395	4184.430491	3738.399286	3870.972465	3542.602477	3661.061926	3772.650674	3871.014091	3765.310101	3759.34159	4062.166483	3554.891262	4095.279347	3468.503057	3677.676678	3609.505146	3996.281353	3847.036484	3774.216252	3407.562675	3726.159964	3558.181724	3492.926171	3773.192709	3724.414707	3781.293669	3630.749206	4214.895796	4244.720755
PWY-6396	superpathway of 2,3-butanediol biosynthesis	2237.287542	2827.253453	3678.811164	1559.967194	3757.829336	853.267269	0	4532.424024	4072.518787	2886.356986	719.9314006	104.2760891	1044.382182	1775.023537	1330.751142	2042.177328	1014.599433	1734.299383	3668.043558	2632.484352	907.4843193	2371.381028	2284.304878	3026.717633	2130.497375	2488.777656	1704.696098	3700.905188	3416.37537	1436.351336	3306.51458	1080.698717	4396.599108	2499.219218	2755.809686	586.1212651	1914.109837	3202.168567	3998.144377	2609.138175	2535.003224	3064.525038	2723.93956	2152.958553	1257.675072	2598.202291	888.8483862	380.6276273
PWY-6397	mycolyl-arabinogalactan-peptidoglycan complex biosynthesis	974.7989385	444.9707316	243.7597649	1807.123242	624.3946635	1826.489884	206.6263549	110.4877933	149.5919955	678.7161464	1686.859029	1872.654731	1328.282429	78.27476745	1592.995602	16.24138263	1626.667569	1137.830063	559.2784416	1358.600387	1290.918189	843.8660468	837.4260377	635.6783283	69.25631451	929.1521495	1292.114866	250.7036917	340.4749397	1534.263087	40.696855	1289.254609	3.628412374	201.3282385	14.6438257	2342.193286	1034.52412	219.2969688	466.0372612	847.1299372	299.0643689	922.2093858	369.0155897	773.6399529	268.0719185	39.28167611	1982.734331	1291.24309
PWY-6467	Kdo transfer to lipid IVA III (Chlamydia)	405.0957281	213.4996887	443.3906068	16.79346851	159.960644	92.79564464	2844.505879	245.9132705	388.9391882	225.8933128	30.16313378	634.28628	704.3848063	2244.194857	30.68818148	1495.619496	58.29220343	270.680371	51.75040207	171.9429589	139.1669244	276.814906	412.8340529	383.5323652	1205.059872	119.7262537	536.2489914	105.4684496	317.2229926	164.9040021	927.2170056	817.3705692	536.4866868	322.6103099	1398.683244	68.18028401	399.9572741	439.3153091	304.6651636	285.3142441	848.489488	315.2561161	448.7309286	707.473378	1633.672049	1340.066322	151.1359325	469.7619451
PWY-6470	peptidoglycan biosynthesis V (&beta;-lactam resistance)	1617.395481	2331.244075	553.3626846	2334.657198	263.1128351	2614.687036	1179.429267	393.8075894	417.2137192	1388.518529	2735.170207	2656.523263	2377.054821	502.5812812	2992.097694	1110.063195	2616.059562	2384.256442	1129.779862	1704.368891	3209.537193	1897.440356	2328.723732	592.2048864	1372.140731	2017.514743	2116.211228	1639.947942	1678.569134	2639.869465	696.4616422	2498.457462	424.2650755	1547.559231	894.0649261	2299.795462	2201.166259	1688.009562	167.3984415	1073.508614	1371.751506	1067.902969	2167.592924	1838.667322	1594.070515	1026.935247	2718.332996	3169.086353
PWY-6471	peptidoglycan biosynthesis IV (Enterococcus faecium)	2444.316554	2837.317411	1842.907877	2806.334618	1110.256433	3170.895077	1690.716379	1003.741772	1768.802056	2440.787607	3482.988278	3076.504201	2875.587558	1903.890533	3339.432112	2448.211894	3168.260029	2894.821214	1848.050503	2240.906227	3613.991067	2751.931621	2804.266755	1971.279071	2410.119745	2732.688056	2517.065345	2310.796442	2313.291928	3019.336061	1864.083781	2958.755063	1152.280101	2857.809875	2084.568378	2652.155754	2778.481964	2403.610197	638.7924528	2522.662622	2501.594956	2223.842062	3001.28251	2431.621628	2389.147455	2107.742507	3103.042642	3543.691391
PWY-6478	GDP-D-glycero-&alpha;-D-manno-heptose biosynthesis	0	0	0	0	0	0	0	0	0	0	0	0	0	0	0	0	0	0	0	0	0	0	0	0	0	0	0	0	0	0	0	0	0	0	0	0	0	0	0	0	0	0	0	0	0	0	0	0
PWY-6507	4-deoxy-L-threo-hex-4-enopyranuronate degradation	2.389945298	0	19.61285464	0	6.976476687	20.93560275	0	11.77612844	68.0561386	4.144831428	0	5.753163537	16.58523782	55.84236458	2.78983468	55.07947151	0	43.76269472	0	6.275290469	10.14758823	22.08927028	29.39482972	35.26179176	118.6014386	6.368417748	35.18134536	14.69642331	5.536177881	3.747818229	28.52975402	21.06625178	21.25212962	2.425641428	65.69932613	4.583548505	54.84899555	34.62583717	4.017562596	7.711195788	158.5886424	4.339808875	21.9217182	11.4519072	43.0829869	43.77101052	8.455157063	46.97619451
PWY-6519	8-amino-7-oxononanoate biosynthesis I	652.7538096	392.1349501	703.9613899	47.82487771	196.8363065	152.7733174	3477.958937	404.198291	580.6142066	578.7220882	72.84681366	1205.287761	1228.283201	2075.713193	30.68818148	1389.697435	98.46655984	298.2346603	64.22037847	226.5379859	194.9786596	616.8219016	219.4813952	568.0529742	1516.713288	186.59464	185.5016392	199.6984579	351.5472954	72.14550091	911.693463	792.0910671	931.9836356	404.6778448	1430.741349	104.848672	340.7043446	360.6858039	208.913255	518.3025169	1399.927153	612.8430104	807.4499537	417.9946127	1208.06436	1132.434605	197.6392963	581.7821012
PWY-6545	pyrimidine deoxyribonucleotides de novo biosynthesis III	2886.456434	2660.119858	1445.747571	3007.126089	1740.630933	3074.704469	764.6683353	425.6724076	584.2307164	2841.281944	2971.353235	3019.691711	2581.443487	365.123153	2692.190466	67.08397172	2994.958884	2747.324724	2396.729464	2694.609728	2360.76392	2684.545366	2763.767212	2294.914694	786.9248736	2907.819544	2538.387373	2376.498099	2142.50084	2831.008195	538.7088847	2518.470401	15.29116643	775.3967097	62.92887262	3257.7571	2738.846559	2167.721681	1537.387287	2666.421343	1735.217354	2067.608942	2359.574032	2373.089658	2267.296583	359.146753	3036.45828	2342.787136
PWY-6562	norspermidine biosynthesis	28.97808674	55.71119822	21.01377283	3.650754024	0.996639527	10.75071493	0	71.3494841	160.7702984	95.33112285	9.105851707	119.3781434	32.19487342	61.56978659	5.579669359	252.8006513	1.575464957	29.17512981	9.975981121	74.67595658	44.93931932	10.06599658	27.4351744	144.4284348	128.1241818	20.3789368	6.396608247	35.0120673	40.41409853	2.342386393	140.1314389	73.73188125	26.43557587	152.4111364	80.73893091	9.740040573	11.61037132	18.03429019	19.41821922	20.93038857	179.9216324	115.9348942	191.6489606	37.53680692	130.1193241	78.56335221	0	33.72649862
PWY-6572	chondroitin sulfate degradation I (bacterial)	0	0	0	0	0	0	0	0	0	0	0	0	0	0	0	0	0	0	0	0	0	0	0	0	0	0	0	0	0	0	0	0	0	0	0	0	0	0	0	0	0	0	0	0	0	0	0	0
PWY-6588	pyruvate fermentation to acetone	0	0	0	0	0	0	0	0	0	0	0	0	0	0	0	0	0	0	0	0	0	0	0	0	0	0	0	0	0	0	0	0	0	0	0	0	0	0	0	0	0	0	0	0	0	0	0	0
PWY-6590	superpathway of Clostridium acetobutylicum acidogenic fermentation	0	22.28447929	54.63580937	0	75.24628427	50.35861203	0	30.82574799	49.64481608	0	8.536735976	43.14872653	181.9498149	14.31855502	6.974586699	58.61020687	23.63197436	111.8379976	27.43394808	29.49386521	16.67103781	59.83675746	61.40253319	77.76915718	113.407215	1.910525325	4.264405498	16.42541429	196.2575059	289.0504809	208.5189375	0	11.92192637	21.02222571	122.6915127	2.291774252	74.46651951	16.59154698	54.23709505	154.7747154	85.33195989	41.848157	60.78294592	134.8780181	231.9518386	112.2333603	0	26.49939177
PWY-6608	guanosine nucleotides degradation III	1379.894667	639.7802119	938.6151866	501.2485275	382.7095783	311.7707329	6.032886275	375.7970401	168.3320916	1631.509271	1284.494206	69.03796244	303.900093	1125.438425	51.61194157	542.3209503	1272.975686	588.3651179	923.4017525	71.53831135	74.6572563	765.2953512	431.1241692	926.950389	755.7595321	454.0681855	639.6608247	825.160944	778.1098012	239.3918894	503.8858026	163.2634513	126.4760885	381.2299777	310.6865724	62.45084838	785.5016735	1005.592021	317.3874451	1267.390108	299.8693874	140.4238157	258.0784097	749.4637044	851.2153776	725.0275076	118.3721989	328.8333616
PWY-6609	adenine and adenosine salvage III	3897.702038	4851.18737	3378.314213	3604.024372	3296.385235	4553.210686	3511.139812	3213.843995	3270.311162	3853.138917	4969.518569	3840.955806	3814.604699	2556.816641	4758.063046	3580.165648	4460.141294	4327.644256	3748.474906	3435.094003	5306.463819	4068.619896	4235.468353	3451.308249	3526.877816	4129.282068	3488.283697	4213.118765	4121.407623	4336.225691	3249.874627	3985.734838	3137.280842	4266.703271	3259.636446	3242.287624	3989.964158	3992.070477	3098.210356	3561.470854	3747.361069	3161.860751	4378.697137	3709.781715	3615.054265	3189.6721	4003.516869	4922.864281
PWY-6612	superpathway of tetrahydrofolate biosynthesis	3369.822871	2959.52262	3275.346726	4082.273149	3389.57103	3746.341239	3514.156255	3292.813327	3376.505041	3646.415449	3703.236066	4308.400344	3968.262049	3436.93049	4254.497886	3422.694852	3702.34265	3661.478791	3446.077978	3869.971632	4010.471836	3310.035209	3369.953923	3404.936577	3365.856885	3330.045641	3858.220874	3183.504637	3345.512293	3932.398277	3277.984826	4043.66703	3279.825614	3640.887783	3394.992889	4253.533012	3599.215109	3122.096318	3349.977612	3598.925234	3324.323853	3660.008813	3154.070243	3515.099292	3240.798015	3322.107465	4335.381784	3905.046733
PWY-6628	superpathway of L-phenylalanine biosynthesis	2524.977208	1453.163706	2120.289679	1354.429743	1233.341414	935.8780259	30.16443137	1464.742564	1508.084579	2335.094406	1927.594983	445.1510287	1825.351763	3129.558842	294.3275587	2683.358869	2001.628228	1675.949124	1781.336129	756.1725016	626.2511596	1686.613649	1844.688869	2123.436118	2679.353668	1295.973012	1866.743507	1725.965243	1936.831832	802.9700555	2391.04512	1906.495786	1740.342078	1281.547221	2682.590557	332.8802102	2048.229644	2482.961074	1674.654009	2247.262772	2272.164687	1257.924601	1736.797947	2241.392725	2918.328385	2792.366004	845.5157063	1521.305991
PWY-6629	superpathway of L-tryptophan biosynthesis	0	0	0	0	0	0	0	0	0	0	0	0	0	0	0	0	0	0	0	0	0	0	0	0	0	0	0	0	0	0	0	0	0	0	0	0	0	0	0	0	0	0	0	0	0	0	0	0
PWY-6630	superpathway of L-tyrosine biosynthesis	2515.118683	1452.085425	2116.787383	1328.874465	1232.344775	924.5614838	30.16443137	1460.932641	1502.824201	2285.356429	1871.252526	442.9935923	1780.961861	3109.512865	292.9326414	2652.288398	1948.06242	1641.911472	1770.11315	751.7797982	614.6539159	1685.215594	1825.092316	2115.707506	2660.308181	1294.699328	1829.429959	1725.100748	1923.545005	792.1950781	2378.458464	1852.776844	1739.564561	1271.036108	2663.197383	331.1613795	2007.393166	2480.075587	1673.984415	2227.433983	2262.906974	1250.174942	1730.487149	2215.944043	2892.217484	2780.020335	833.8898653	1463.489137
PWY-6700	queuosine biosynthesis	2077.758694	2416.787722	2822.149692	812.2927703	2607.209002	640.5162789	2892.768969	2931.563269	2853.75499	2126.298523	472.9351731	860.8170942	1366.818717	3310.927206	661.1908191	3122.582347	706.5960334	1411.752115	2472.172822	1647.891277	691.4856554	2094.845733	2017.138537	2496.82468	2623.082912	2069.735768	1464.823289	2751.689141	2667.330503	1027.839149	3047.229462	1537.83638	3109.03106	2658.503005	3166.628364	333.4531537	1632.658422	2692.15884	2770.779004	2182.819208	2652.535923	2154.40512	2609.34876	2235.030555	2834.773502	3032.545395	602.4299407	781.7320574
PWY-6703	preQ0 biosynthesis	1807.694875	1915.027511	2595.901404	756.8013091	2522.494642	474.163111	2957.622496	2972.087005	2793.589419	2058.945012	338.0547446	840.6810218	1220.478383	3001.169132	686.2993312	2931.21649	531.7194231	1220.49293	2339.991072	1657.931742	682.0628949	1724.081526	1787.858865	2290.56735	2461.196277	1734.756995	1472.285998	2374.33686	2387.199902	797.8168055	2899.54603	1421.971995	3010.027237	2672.248306	2861.878477	305.3789191	1438.484971	2408.659798	2754.708754	1896.954164	2352.264026	2115.656826	2191.839673	2145.960165	2375.656823	2895.620696	580.2351534	716.6880957
PWY-6708	ubiquinol-8 biosynthesis (prokaryotic)	738.194354	51.3980732	126.082637	18.25377012	93.18579575	100.7172241	0	298.5594917	205.1547366	312.4166689	45.52925854	10.06803619	462.9232557	798.498085	25.10851212	538.0840679	78.77324787	97.25043271	51.12690325	95.38441513	44.21449159	140.6443411	119.5389742	258.4254602	695.1602569	118.4525701	33.04914261	57.48895	238.0556489	35.60427317	203.0647198	232.7820822	301.935744	269.650472	593.2728305	56.72141275	64.85793634	346.9797433	190.1646296	229.6834745	768.7926575	255.7387372	336.1330124	337.8312623	382.9598836	362.5137538	63.41367797	186.7002602
PWY-6737	starch degradation V	2011.138968	1312.627716	1676.899072	566.9620999	1528.346714	1596.76408	3076.772	727.0027531	1119.14539	1084.909626	1301.567678	1180.117671	1572.182985	1993.142859	140.8866513	2309.100921	1190.263775	1431.202201	937.7422254	986.4756618	866.1691386	2037.805086	862.9015568	1776.131621	1925.325543	1606.751798	678.0404742	995.0343076	1219.896796	870.8992609	1598.505336	1253.441981	931.4652909	2252.208066	1882.721051	454.9171891	1182.256087	1161.408288	948.1447727	2121.129641	1867.240386	1619.058697	1580.024447	1497.018758	2032.298473	1710.436411	442.8388512	913.0244984
PWY-6749	CMP-legionaminate biosynthesis I	117.1073196	0	16.81101827	0	0	41.87120551	0	0	86.79623473	48.18366536	4.552925854	0	0	220.9830325	0	129.931061	17.33011453	0	0	17.57081331	8.697932772	8.388330485	145.6677117	0	152.3638919	36.93682294	0	21.61238722	30.44897835	36.54122773	90.20436933	31.59937768	70.7540413	4.851282855	584.5656909	0	4.804291581	11.54194572	37.4972509	12.11759338	72.45166406	30.37866212	34.21116628	74.43739678	53.52734736	35.9146753	0	87.92979998
PWY-6891	thiazole biosynthesis II (Bacillus)	1512.536631	1282.795267	1437.342062	1056.528214	1590.138365	555.6422137	7.541107843	1302.301263	1506.769484	1725.286082	1054.571451	108.5909618	613.1659983	1208.486044	895.5369322	1183.50249	1050.047394	1134.588382	1420.953811	1664.834562	407.3531848	1556.874138	1404.419642	1685.320431	1247.479365	1559.625507	1114.075936	1121.682897	1371.311261	960.3784211	1679.059935	581.4285493	1471.839562	944.3830625	1556.994873	326.0048874	1234.702936	1339.587076	1482.480598	1690.955076	1418.845088	1812.800164	1369.77524	1426.398663	1389.970305	1601.570052	484.0577418	409.5360547
PWY-6892	thiazole biosynthesis I (E. coli)	1833.088044	1232.116048	1159.259801	1025.861881	760.4359589	1597.895735	18.09865882	330.7706666	383.6788104	1503.537601	2304.918713	271.8369771	751.7015142	2032.280243	114.3832219	1362.863846	2252.914889	1594.907096	1104.839909	244.1087993	257.3138445	1615.31284	1627.820348	1338.015934	1490.74217	1609.299165	1505.335141	931.9261369	1168.687151	1206.328992	1463.828114	1194.456476	428.1526602	354.1436484	1011.215532	120.8910918	1762.774653	1245.808767	899.2644278	1725.655457	1170.496884	212.6506349	1308.992294	1619.808651	2131.955079	1797.978432	395.2785927	914.2290162
PWY-6895	superpathway of thiamin diphosphate biosynthesis II	2088.513447	1144.41584	1306.356211	1969.21672	1418.716366	1498.875992	34.68909608	919.5770888	1182.927472	1781.241306	1948.652265	473.9168464	1634.621528	2258.513412	1768.755187	1900.947914	1929.944573	1826.687294	1176.542273	2079.631262	1146.67747	1815.793939	1741.480356	1748.115403	1976.402075	1648.146513	1993.60957	756.4335527	1249.515348	1833.151591	1564.521364	1590.50201	1111.330876	960.5540054	1922.694737	1133.855311	1862.063345	1380.705257	1388.737471	1862.253783	1845.907397	1967.793338	1341.542724	2005.356194	2283.398306	2040.40249	1433.149122	1223.790093
PWY-6897	thiamin salvage II	3317.84156	2923.220485	3361.503194	2806.699693	3541.558558	2719.36505	3262.283253	3160.50506	3007.949817	3681.646516	2730.617281	3157.048491	2963.879559	3060.352493	3248.762484	3181.898701	2743.672223	3157.397382	3611.928665	3164.628984	3230.557197	3115.425942	2582.172486	3711.665862	2929.542104	2954.945835	2616.212773	3215.490971	3296.24031	2742.465989	3188.619567	3038.80682	3043.460465	3889.516029	2776.390198	3065.248063	2939.425732	2961.23045	3303.775642	3666.122797	3046.189964	3123.732431	2851.151955	2995.946166	2989.263	2929.290704	2917.029187	3141.382443
PWY-6901	superpathway of glucose and xylose degradation	448.4134866	368.0533354	65.84315488	54.39623495	11.95967432	108.0729764	2069.279992	536.8529144	358.3632419	906.681875	75.12327659	1569.175355	230.2421251	206.1871923	65.56111497	881.2715442	25.20743932	100.4921138	29.92794336	251.6391478	165.9855504	124.9861242	145.0144933	403.3369332	518.5566549	136.2841398	8.528810996	128.3775801	142.0029626	18.73909114	558.0084242	273.8612732	127.2536054	309.269282	503.82676	44.11665436	47.24220055	116.8622005	5.356750128	135.496726	694.3284472	242.4093243	350.7474912	160.3267008	452.5889533	309.7640744	0	148.1556904
PWY-6969	TCA cycle V (2-oxoglutarate:ferredoxin oxidoreductase)	3066.299818	2643.94564	3244.526525	2698.272299	3406.015583	2274.624948	423.8102608	3639.170046	3323.243715	3351.614314	2336.220079	1552.63501	2260.958156	2421.744939	2046.343738	2240.604655	2379.739818	2265.935082	3360.035141	2968.839921	1451.105118	2928.366172	2513.58455	3169.213915	2411.851153	2931.38269	2352.885734	3066.365499	3107.733453	2391.576507	3035.481917	2207.743187	3509.193111	1980.940499	2648.949336	1442.671892	2254.413824	2956.180849	3566.256398	3097.697508	2660.183599	3301.974581	2581.780539	2819.714039	2010.104207	2722.781321	1792.493297	1509.260813
PWY-7003	glycerol degradation to butanol	0	0	0	0	0	0	0	0	0	0	0	0	0	0	0	0	0	0	0	0	0	0	0	0	0	0	0	0	0	0	0	0	0	0	0	0	0	0	0	0	0	0	0	0	0	0	0	0
PWY-7007	methyl ketone biosynthesis	159.5288487	1.797135427	15.41010008	2259.451665	43.85213918	1736.523374	279.0209902	91.78453052	271.8957808	254.3890289	1894.017155	2406.260649	1649.743362	32.45539138	2007.286052	37.42579475	1854.322255	1061.650557	117.841277	1258.195739	1617.815496	420.2553573	832.8535087	67.14231583	109.9443993	601.8154772	1617.275785	51.43748158	50.9328365	1869.224342	38.17952376	1676.873642	10.10772019	16.17094285	22.95518624	2869.301364	1053.340929	10.82057412	26.11415688	511.1421208	146.1108559	895.8605462	390.9373079	454.2589855	63.53652614	13.46800324	2559.798801	1759.800517
PWY-7013	L-1,2-propanediol degradation	0	182.5889593	70.74636854	0	80.2294819	6.789925218	0	303.7548425	0	0	17.07347195	185.5395241	268.2906118	440.0569243	66.95603231	1371.337611	42.53755385	306.338863	26.18695044	96.63947323	200.0524538	0	164.6110464	544.3841003	485.6599055	0	94.88302233	0	117.9205889	47.31620514	1152.937707	1231.322417	114.0358175	134.2188257	215.6995948	47.55431574	97.28690452	30.29760753	56.24587635	320.5654249	191.5944005	70.05691469	0	141.8764058	1592.76497	1411.895673	100.4049901	313.1746301
PWY-7031	protein N-glycosylation (bacterial)	0	0	0	0	0	0	0	0	0	0	0	0	0	0	0	0	0	0	0	0	0	0	0	0	0	0	0	0	0	0	0	0	0	0	0	0	0	0	0	0	0	0	0	0	0	0	0	0
PWY-7090	UDP-2,3-diacetamido-2,3-dideoxy-&alpha;-D-mannuronate biosynthesis	89.62294868	0	3.502295472	0	18.43783124	10.18488783	0	10.04434485	1.972641699	41.96641821	0	2.876581768	26.34126007	0.477285167	0	0	25.9951718	17.829246	16.21096932	3.137645235	0	0	32.66092191	38.16002122	175.7378981	0	5.330506873	9.509450377	19.65343148	7.495636458	2.936886443	0	0	2.425641428	0	2.291774252	23.62110027	33.18309396	0	53.42757081	28.57815638	10.84952219	2.657177964	58.53197012	55.70325579	13.46800324	0	0
PWY-7094	fatty acid salvage	238.9945298	41.33411481	49.73259571	84.69749335	22.92270911	1406.646174	0	222.3610136	214.3603979	730.5265393	766.5988906	25.88923592	927.7977158	42.95566506	82.30012305	69.90856	578.9833719	291.7512981	43.02141858	947.5688609	98.57657142	74.09691928	695.6776367	195.1474503	264.0396991	131.8262474	42.64405498	37.17330602	195.4270792	173.3365931	133.4185556	224.3555815	14.77282181	147.9641271	155.9369548	40.67899298	61.25471766	58.43110023	26.78375064	553.5536976	126.3879029	741.4873449	274.685772	692.8403854	47.43480376	44.89334412	65.52746724	85.52076436
PWY-7111	pyruvate fermentation to isobutanol (engineered)	3405.373307	3142.471007	4013.630611	3349.566817	4146.518751	2811.02904	3853.506108	4519.955182	4525.897604	3886.815672	2582.078075	3390.77076	3263.877243	3746.688564	3063.238478	3683.263121	2735.794899	3009.900892	3855.716703	3774.587217	2833.351601	3466.337767	3338.599438	3878.797094	3722.526905	3319.219331	3472.292177	3658.112661	3645.573135	2992.632856	4030.24731	3137.818203	4446.360192	3786.021995	3981.933254	3439.953153	3213.270352	3650.140335	4298.791978	3548.802461	3839.938195	4166.836492	3607.451233	3482.652222	3023.642353	3986.528958	3347.185302	2729.437353
PWY-7159	chlorophyllide a biosynthesis III (aerobic, light independent)	0	0	0	0	0	0	0	0	0	0	0	0	0	0	0	0	0	0	0	0	0	0	0	0	0	0	0	0	0	0	0	0	0	0	0	0	0	0	0	0	0	0	0	0	0	0	0	0
PWY-7184	pyrimidine deoxyribonucleotides de novo biosynthesis I	3157.715225	2818.267776	2403.275153	3304.662542	2397.416382	3115.444021	3606.157771	1469.245202	2190.618606	3242.294385	2903.628463	3530.284975	3347.779034	3411.157091	3149.723353	3270.873231	2970.539177	3087.701238	2839.413627	3318.3736	2839.87505	3021.19703	3121.077698	3004.014835	3094.891555	2994.430025	3375.276952	2663.078353	2774.732354	3057.751197	2632.708919	3396.9331	1845.306865	3042.967171	3065.7047	3535.634728	3126.392746	2759.967771	2320.142399	3077.868719	3066.717936	2961.609571	2926.881527	3202.080496	3297.806816	3063.970736	3467.67129	2976.363503
PWY-7187	pyrimidine deoxyribonucleotides de novo biosynthesis II	2704.223105	2600.454962	2268.787007	2846.127837	2191.112	2812.160694	3248.709259	1466.474348	2085.411049	2817.449163	2880.863834	3119.652928	2992.172024	3028.374387	3026.970627	3046.318463	2854.742503	2868.887765	2586.896604	2762.382865	2974.693008	2666.091039	2855.871012	2660.091606	2883.659795	2646.077574	2953.100807	2505.307927	2588.716777	2869.423331	2479.571268	3156.77783	1813.947015	2941.090231	2820.321675	2913.990962	2892.583889	2582.510356	2147.387208	2728.661709	2790.596594	2532.588465	2719.621646	2847.071373	3058.456888	2833.892348	3049.141016	3066.702339
PWY-7196	superpathway of pyrimidine ribonucleosides salvage	2852.10097	3166.552622	3196.895307	2350.35544	3076.626219	2618.081999	3408.580745	3261.987579	3218.693705	2989.459668	2641.266111	2481.051775	2596.565321	3145.309253	2612.680177	3366.203086	2573.522008	2744.083043	3131.834573	2725.358651	2571.68879	3018.400919	2971.490675	3035.895359	2998.798418	3151.093102	2539.453474	3319.662677	3255.272594	2598.174987	3286.795485	2779.691923	3347.210415	3260.062079	3332.064016	2000.145979	2739.647274	3150.229811	3115.619793	3120.280295	3098.918675	2932.160867	3229.135521	2984.494259	3158.113494	3163.858427	2400.207711	2576.463591
PWY-7197	pyrimidine deoxyribonucleotide phosphorylation	3019.098398	2839.833401	3089.725066	2641.685612	3120.478358	2646.939181	3146.150192	3125.869389	3096.389919	2981.170005	2493.865136	2778.777988	2696.564549	3192.560484	2534.564806	3183.310995	2512.866607	2671.145218	3017.11079	2897.30161	2346.992193	2986.245653	2840.846988	3079.368801	2984.081451	2916.098487	2787.855094	2972.13549	2985.107113	2500.263236	3103.030305	2724.919668	3164.234763	2991.220154	3087.868328	2803.412854	2707.618664	2977.821997	3139.725169	2975.970774	3030.492104	3065.145011	2954.781896	3000.399686	2972.726096	3179.571097	2713.048523	2428.307901
PWY-7198	pyrimidine deoxyribonucleotides de novo biosynthesis IV	0	0	0	0	0	0	0	0	0	0	0	0	0	0	0	0	0	0	0	0	0	0	0	0	0	0	0	0	0	0	0	0	0	0	0	0	0	0	0	0	0	0	0	0	0	0	0	0
PWY-7199	pyrimidine deoxyribonucleosides salvage	2470.008466	3033.205173	2962.24151	2221.483823	2646.576263	2429.095747	3185.363953	2937.104977	2896.824334	3044.378684	2846.147774	2240.138052	2262.90936	2442.745486	2660.107367	2809.759194	2682.22909	2693.836986	3058.885211	2428.537412	2854.371605	2810.090712	2841.500206	2718.056195	2598.843202	2967.682671	2335.828112	3278.599141	3107.733453	2524.155577	2973.387746	2485.817711	2962.598704	2974.644937	2793.012919	1669.557543	2686.399709	2995.134915	2725.916222	2987.537568	2642.875701	2530.728547	3002.278952	2681.654935	2776.023974	2746.350327	2172.975365	2658.370802
PWY-7200	superpathway of pyrimidine deoxyribonucleoside salvage	2727.226328	2913.875381	3023.181452	2387.593132	2889.257988	2512.838158	3162.74063	3032.699431	2995.127646	2955.264808	2604.273588	2442.217921	2474.127242	2709.547895	2579.202161	2959.462373	2555.404161	2651.695132	3008.381807	2634.366939	2530.373609	2870.486692	2793.81526	2886.636542	2764.192653	2882.982715	2493.611115	3075.874949	3024.413976	2503.542577	3016.182377	2593.255595	3063.935078	2990.007333	2916.49599	2017.334286	2660.376463	2962.673193	2921.437601	2925.297202	2835.677629	2775.617762	2957.106926	2782.813449	2810.403327	2910.211033	2379.069819	2506.601558
PWY-7208	superpathway of pyrimidine nucleobases salvage	3758.188981	4231.894502	4019.234284	3434.26431	4122.599402	3500.20645	4238.102608	4159.051481	4114.930583	3716.877583	3430.060515	3605.795247	3534.119059	4291.748225	3533.325622	4270.777484	3178.500552	3476.702969	3825.165261	3811.611431	3753.882819	3793.482656	4092.413515	3980.235125	4106.89945	4203.792556	3645.0006	4213.551012	4099.262912	3403.487429	4119.612569	3702.393751	4203.256563	4215.360528	4316.76235	3579.751382	3467.897806	4027.417686	4165.542819	3753.699949	3924.062627	4037.262199	4430.17996	4074.970311	4211.688356	4234.564684	3519.459127	3797.844648
PWY-7210	pyrimidine deoxyribonucleotides biosynthesis from CTP	0	0	0	0	0	0	0	0	0	0	0	0	0	0	0	0	0	0	0	0	0	0	0	0	0	0	0	0	0	0	0	0	0	0	0	0	0	0	0	0	0	0	0	0	0	0	0	0
PWY-7211	superpathway of pyrimidine deoxyribonucleotides de novo biosynthesis	2899.899876	2193.583502	2102.778202	3095.839412	2288.782673	3128.458044	1423.761161	1631.686503	2099.877088	2703.466299	3001.516369	3315.260488	3193.146082	2929.099072	3053.474057	2626.160956	2972.902375	2826.745911	2162.917407	3002.72649	2790.586764	2803.100437	2637.696053	2588.601946	2748.609982	2642.256524	3009.60418	1600.18115	2021.258544	2969.677469	2055.400955	3148.351329	1860.338859	1871.786635	2489.054591	3156.346089	2766.070878	1980.165063	2087.793363	2671.92934	2735.050318	2866.443762	2446.264463	2684.836021	2671.58037	2498.3146	3313.364674	2924.569238
PWY-7219	adenosine ribonucleotides de novo biosynthesis	3476.772923	3195.306788	3584.249186	4212.605068	3601.35693	3905.338654	3835.407449	3629.125701	3645.770632	3716.359479	3854.051735	4505.446195	4245.333081	3921.85222	4603.227221	3914.87936	3829.167579	3912.709076	3643.727104	3992.967326	4533.07263	3480.318318	3643.652448	3632.930628	3854.979606	3460.598205	4175.919084	3449.769248	3606.266272	4151.645643	3700.896474	4458.67219	3685.948628	3837.364739	3878.239137	4399.060677	3848.237556	3432.28611	3625.180649	3760.309546	3591.9925	3770.983926	3404.177119	3797.57967	3712.534962	3802.466247	4599.605442	4589.212848
PWY-722	nicotinate degradation I	58.55365981	11.14223964	0.700459094	7.66658345	1.49495929	11.31654203	0	60.95878254	22.68537953	116.05528	6.829388781	0.719145442	20.97544783	3.818281339	6.974586699	16.9475297	3.150929915	0	0	6.902819516	7.24827731	13.70093979	10.45149501	14.00810906	11.25415111	19.74209502	1.066101375	3.457981955	1.107235576	2.342386393	23.91464675	0	3.369240062	4.042735713	38.78634916	0.572943563	0	12.26331733	0.669593766	17.07479067	20.12546224	19.83912628	16.27521503	1.272434133	5.657361916	8.978668824	0	8.431624656
PWY-7220	adenosine deoxyribonucleotides de novo biosynthesis II	3486.93019	4119.753252	3850.423642	3191.124092	3867.459683	2950.222507	3853.506108	3794.684213	3741.772528	3384.772965	3489.817667	3364.162378	3274.121066	3843.100168	3261.31674	4399.29625	3316.353735	3465.357085	3697.348003	3566.247574	3557.454504	3532.605578	3714.200039	3696.691676	4016.866241	3511.545547	3382.739661	4119.753252	4029.507071	3199.231336	3943.818938	3532.810424	3808.277959	4817.728149	3959.769626	3424.483677	3509.935358	4119.753252	3875.608718	3508.043284	3941.773034	3758.274485	4056.846456	3632.79945	4176.873821	4079.682647	3273.202678	3591.872103
PWY-7221	guanosine ribonucleotides de novo biosynthesis	4240.957932	4154.617679	3477.078945	5608.653407	3486.245064	5813.307641	3634.813981	3302.164958	3416.286648	4026.185629	6277.346521	5889.082026	5199.472057	3608.75315	6052.546337	3559.687383	5908.781323	5037.572414	3824.541762	4621.123902	5774.702533	4095.742165	4763.268851	3634.862781	3688.764451	4119.729441	5037.328995	3846.14043	3924.873309	5734.16189	3375.741189	5436.146273	3303.151122	3599.651879	3569.927239	5937.987088	4903.980631	3931.475262	3420.954551	3921.693858	3854.026019	3899.008287	3957.202283	4123.959025	3981.477244	3526.372181	6142.671606	5757.595122
PWY-7222	guanosine deoxyribonucleotides de novo biosynthesis II	3486.93019	4119.753252	3850.423642	3191.124092	3867.459683	2950.222507	3853.506108	3794.684213	3741.772528	3384.772965	3489.817667	3364.162378	3274.121066	3843.100168	3261.31674	4399.29625	3316.353735	3465.357085	3697.348003	3566.247574	3557.454504	3532.605578	3714.200039	3696.691676	4016.866241	3511.545547	3382.739661	4119.753252	4029.507071	3199.231336	3943.818938	3532.810424	3808.277959	4817.728149	3959.769626	3424.483677	3509.935358	4119.753252	3875.608718	3508.043284	3941.773034	3758.274485	4056.846456	3632.79945	4176.873821	4079.682647	3273.202678	3591.872103
PWY-7228	superpathway of guanosine nucleotides de novo biosynthesis I	3873.205099	3582.050332	3601.760664	4127.907575	3722.946952	3933.064182	3702.683951	3568.513275	3616.181007	3728.793974	3741.36682	4339.323598	4070.212482	3752.415986	3923.902477	3726.338092	3788.993223	3786.283513	3687.372022	4085.214096	3511.065529	3772.51183	3814.795679	3713.598015	3617.776729	3669.482307	4102.358089	3572.959855	3656.091873	3851.351707	3570.414805	4103.705848	3560.250056	3543.457852	3658.581752	4436.302009	3802.596786	3626.335072	3683.435307	3661.1656	3717.977894	3894.048506	3606.786939	3802.033189	3682.942608	3725.025229	4322.699048	3654.507029
PWY-7229	superpathway of adenosine nucleotides de novo biosynthesis I	3676.333355	3585.644603	3811.898392	4075.336717	3847.526893	3796.134024	3987.737828	3816.504686	3814.431498	3799.774212	3958.76903	4331.412998	4118.016991	4051.673786	4347.957348	4174.035335	3878.794725	3974.301017	3832.023748	4055.72023	4419.999504	3674.088752	3841.577635	3830.010232	4043.703063	3654.198104	4110.8869	3775.2518	3886.95049	4042.958914	3906.058969	4359.660807	3855.44732	4217.381896	4048.028359	4295.930836	3935.915878	3762.674306	3856.860092	3869.367886	3846.378343	3938.996526	3721.709886	3931.821471	3998.014148	4016.831965	4355.462782	4468.761067
PWY-7234	inosine-5'-phosphate biosynthesis III	3000.875065	2827.972307	3089.725066	3698.213826	3121.474998	3423.819791	3355.79299	3134.18195	3142.418226	3228.305579	3376.563636	3917.185223	3625.337867	2913.348662	4018.756856	3066.796728	3354.952627	3335.689842	3199.172446	3467.097984	3940.163546	3030.424193	3064.900912	3101.588561	3106.145706	2953.672152	3473.358278	2999.367098	3124.618796	3604.464182	3017.860598	3692.913938	3167.863175	3317.468926	3070.454049	3834.711268	3258.510765	2909.291694	3094.862387	3168.199869	3062.692843	3272.525878	2999.289627	3092.014943	2682.02473	2970.817047	3987.66345	3896.615109
PWY-7237	myo-, chiro- and scillo-inositol degradation	188.5069354	20.48734386	78.45141858	1191.971189	35.3807032	836.292456	0	195.6915462	122.9613325	394.7951936	805.8678761	1366.37634	1048.772392	105.9573072	1897.087582	202.6642093	783.0060838	833.1120402	274.3394808	705.3426488	2078.805933	181.7471605	377.5602573	48.78686258	233.7400615	38.84734827	981.8793659	13.83192782	222.000733	1152.454105	146.0052117	1236.58898	87.85941392	448.7436641	159.1031874	1239.849871	727.8501745	124.0759165	28.79253194	226.3786763	107.4699684	254.8087782	62.44368215	393.8183642	83.99006537	213.2433846	1553.63511	1983.84083
PWY-7242	D-fructuronate degradation	1385.86953	1739.267666	2278.593434	776.5153808	2184.633843	388.7232187	2912.375849	2661.058672	2267.551632	1913.875912	379.0310773	655.8606432	419.5089567	881.5457041	620.7382162	1045.097665	537.2335505	928.7416324	2305.075138	1379.308845	284.8572983	1399.732747	1194.736523	1839.892669	1098.578289	1465.372924	793.1794227	2288.319559	2124.508262	678.3550994	1973.58769	416.0584727	2534.446043	1286.398504	1431.137128	197.6655293	1040.129127	1953.474314	2314.785649	1674.981885	1414.014977	1637.967864	1498.316224	1239.987063	678.88343	1369.246996	295.9304972	75.8846219
PWY-7254	TCA cycle VII (acetate-producers)	3132.6208	2667.3084	3263.438921	3008.586391	3543.551837	2549.616919	266.9552177	3821.700037	3424.505989	3505.491181	2394.838999	2277.533615	2544.370602	2095.281885	2700.55997	1967.325739	2527.833524	2525.269569	3501.569373	3352.887698	2101.275592	2905.997291	2681.461689	3210.755204	2289.786898	2999.52476	2726.021215	3160.595507	3152.299685	2636.590124	2956.185983	2299.381382	3581.502186	2007.218281	2498.553288	2968.4206	2541.069889	3005.234118	3700.175151	3129.093091	2584.109351	3469.057223	2594.069987	2798.718876	1637.153502	2514.027271	2774.348411	1836.889657
PWY-7315	dTDP-N-acetylthomosamine biosynthesis	10.75475384	5.031979194	7.705050039	4.380904828	1.993279053	1.131654203	0	7.273491098	5.917925096	0	3.41469439	0	0	0.477285167	0	1.412294141	3.150929915	3.24168109	2.49399528	12.55058094	8.697932772	0	2.612873753	0	5.194223588	3.821050649	2.132202749	20.74789173	3.875324517	0.936954557	44.47285185	0	0.518344625	6.872650712	0.791558146	0	0	2.885486431	1.339187532	25.33678616	27.37062864	6.81969966	6.975092155	2.544868266	2.611090115	0	0	0
PWY-7316	dTDP-N-acetylviosamine biosynthesis	0	0	0	0	0	0	0	0	0	0	0	0	0	0	0	0	0	0	0	0	0	0	0	0	0	0	0	0	0	0	0	0	0	0	0	0	0	0	0	0	0	0	0	0	0	0	0	0
PWY-7323	superpathway of GDP-mannose-derived O-antigen building blocks biosynthesis	16.13213076	24.4410418	60.23948212	0	109.6303479	50.35861203	0	50.91443769	65.09717605	0	8.536735976	117.2207071	385.3628788	805.6573625	8.369504039	830.4289551	30.72156667	111.8379976	52.99739971	116.0928737	78.28139495	60.67559051	68.58793601	131.8694404	209.5003514	24.83682922	174.8406254	16.42541429	223.9383953	300.7624129	386.8299001	628.8276158	146.1731842	146.7513064	727.8377154	56.14846918	88.47903662	29.57623592	93.07353348	160.8335121	177.9090862	69.12695564	60.45079868	216.9500197	774.6234009	437.7101052	62.35678334	108.4066027
PWY-7328	superpathway of UDP-glucose-derived O-antigen building blocks biosynthesis	413.7592798	320.249533	608.6989531	33.58693702	184.3783124	73.55752319	467.5486863	325.9216725	478.6943855	375.6253482	64.31007768	1012.556783	624.873225	1004.685277	30.68818148	716.0331297	35.44796154	273.9220521	23.06945634	122.3681642	133.3683025	685.6062116	150.8934592	354.0670324	792.9848011	105.7157346	251.5999244	116.706891	173.8359855	38.41513685	617.1657083	267.5413977	315.4127042	180.3060128	534.6975277	73.33677608	249.0224469	282.0562986	108.4741901	277.6030484	694.7309565	382.5231537	432.1235664	211.2240661	725.0126887	849.6065375	72.92572967	211.9951342
PWY-7332	superpathway of UDP-N-acetylglucosamine-derived O-antigen building blocks biosynthesis	421.2278588	278.196564	14.70964098	0	124.5799408	426.6336345	0	45.37273018	9.20566126	378.2158678	928.2277584	13.6637634	113.6576592	2.386425837	2.78983468	0	734.1666702	0	0	16.31575522	0	387.5408684	241.6908221	219.2993625	723.7284866	1142.494144	27.71863574	744.3306158	93.83821508	279.6809353	12.58665619	0	0	10.51111285	0	9.16709701	0	150.766666	0	1125.283785	120.7527734	52.07770649	10.9608591	303.4755407	258.0627397	59.48368096	0	0
PWY-7371	1,4-dihydroxy-6-naphthoate biosynthesis II	0	0	0	0	0	0	0	0	0	0	0	0	0	0	0	0	0	0	0	0	0	0	0	0	0	0	0	0	0	0	0	0	0	0	0	0	0	0	0	0	0	0	0	0	0	0	0	0
PWY-7373	superpathway of demethylmenaquinol-6 biosynthesis II	0	0	0	0	0	0	0	0	0	0	0	0	0	0	0	0	0	0	0	0	0	0	0	0	0	0	0	0	0	0	0	0	0	0	0	0	0	0	0	0	0	0	0	0	0	0	0	0
PWY-7376	cob(II)yrinate a,c-diamide biosynthesis II (late cobalt incorporation)	274.246223	49.60093777	7.004590944	12.04748828	34.38406367	188.4204248	0	113.2586471	94.35802791	149.2139314	95.61144293	3.595727211	158.5353615	35.31910238	20.9237601	108.0405018	64.59406325	0	0	116.0928737	36.96621428	243.2615841	220.1346137	103.8532223	72.71913023	298.6787924	10.66101375	51.43748158	34.04749397	36.07275045	143.4878805	0	22.28881887	35.98034784	174.1427922	4.583548505	0	88.00733614	10.71350026	284.7634444	99.8222927	218.2303891	214.8992678	56.62331892	130.5545058	70.70701699	0	37.34005205
PWY-7377	cob(II)yrinate a,c-diamide biosynthesis I (early cobalt insertion)	241.085732	81.23052128	198.9303828	8.761809657	80.2294819	79.78162131	3.016443137	110.4877933	135.1259563	68.9078225	15.36612476	52.49761728	193.1692405	982.7301596	26.50342946	544.4393915	44.90075129	196.121706	19.95196224	90.36418276	65.23449579	140.9239521	445.4949748	150.2248937	518.5566549	125.4578296	488.2744295	63.10817068	137.2972114	54.34336432	497.5924745	344.4332167	126.2169162	98.64275139	508.5761089	25.20951678	336.3004107	360.6858039	236.3665994	156.9779142	197.6320392	98.26567237	134.8517817	671.2090052	913.8815403	793.4898574	85.60846526	277.0390958
PWY-7391	isoprene biosynthesis II (engineered)	0	0	0	0	0	0	0	0	0	0	0	0	0	0	0	0	0	0	0	0	0	0	0	0	0	0	0	0	0	0	0	0	0	0	0	0	0	0	0	0	0	0	0	0	0	0	0	0
PWY-7392	taxadiene biosynthesis (engineered)	2316.753223	1552.006154	1246.817188	2279.530812	1286.163309	2739.734825	1063.296206	800.4303775	1106.651993	1759.999045	2821.106682	2424.958431	2383.396235	2133.464698	2029.604729	2056.30027	2669.62537	2155.717925	1168.436789	1927.769232	1817.867949	2114.698115	2034.775435	1660.685481	1978.133483	1974.209502	2144.995966	931.0616414	1344.183989	2356.440711	1539.348051	2352.047012	985.1139596	863.5283482	1931.401877	2410.946514	2063.042876	1337.422961	1161.745184	1882.633372	1922.786662	1812.180191	1678.340031	2010.44593	2521.87787	1955.105137	2393.866343	2101.883575
PWY-7400	L-arginine biosynthesis IV (archaebacteria)	2888.846379	2532.523243	3313.871976	2905.270052	3218.647352	2318.759462	726.9627961	3573.362269	3290.037579	3360.940185	2461.994655	2568.787519	2534.126779	2524.36125	2482.952865	2257.552185	2591.639855	2470.160991	3306.414243	3005.864135	2093.302487	2798.626661	2595.236855	3064.394616	2526.124072	2749.882784	2795.317804	3073.281463	3007.805443	2450.136167	3098.834753	2417.352392	3415.631906	1839.444749	2611.350324	2820.601161	2625.945707	3075.928535	3426.311301	3055.836731	2545.468464	3151.941188	2490.107899	2722.372828	2175.038066	2888.886694	2670.772737	2019.976364
PWY-7431	aromatic biogenic amine degradation (bacteria)	71.39961578	13.29880216	0.700459094	9.126885059	1.993279053	13.57985044	0	74.12033786	27.61698378	140.9242686	8.536735976	0.719145442	25.36565785	4.295566506	9.764421379	20.47826505	3.938662394	0	0	8.15787761	8.697932772	16.77666097	13.06436876	17.38937676	13.8512629	23.56314567	1.066101375	3.8902297	1.38404447	3.27934095	28.94930923	0	4.146756999	4.851282855	47.49348877	0.572943563	0	15.14880376	0.669593766	20.37958887	24.55306393	24.48892151	19.92883473	1.9086512	6.962906974	10.10100243	0	9.636142464
PWY-7456	mannan degradation	0	0	0	0	0	0	0	0	0	0	0	0	0	0	0	0	0	0	0	0	0	0	0	0	0	0	0	0	0	0	0	0	0	0	0	0	0	0	0	0	0	0	0	0	0	0	0	0
PWY-7539	6-hydroxymethyl-dihydropterin diphosphate biosynthesis III (Chlamydia)	2920.811898	2610.159494	3068.711293	3038.522574	3102.040527	3066.217063	3194.413282	3205.531434	3139.788037	3197.737447	2999.809022	3073.62762	3164.853617	3701.346473	2789.83468	3068.209022	3011.501266	2904.546257	3052.650223	3107.52384	2338.29426	2830.781928	2996.966194	3040.242704	3184.059059	2859.419569	3059.710945	2855.428599	3046.835497	3039.480584	3168.480917	3069.352885	3246.133213	2380.767061	3251.720864	3075.561047	2990.671509	2867.452141	3206.684546	3084.478315	3059.875279	3222.308089	2836.537476	3210.351318	3228.177746	3273.84712	3006.86523	2569.236484
PWY-7560	methylerythritol phosphate pathway II	2190.086123	1408.23532	1136.144651	2035.295368	1098.795078	2565.460078	3046.607569	644.2234973	929.4430136	1561.565241	2668.01455	2516.289902	2251.689935	2530.565957	1731.092419	1914.364709	2509.715677	1962.8379	988.8691286	1686.798078	1523.587891	1949.448005	1954.429567	1456.360304	1907.145761	1806.083273	2047.98074	834.6703944	1200.520173	2122.670549	1393.762395	2179.303747	825.2046428	726.075334	1767.153561	2428.13482	1954.946316	1420.380696	1039.209525	1680.489882	1766.210566	1574.110676	1524.223709	2000.902674	2606.303117	1913.578793	2172.975365	1856.161942
PWY-7616	methanol oxidation to carbon dioxide	150.2678106	29.473021	10.50688642	52.93593334	52.32357515	30.55466348	0	194.6524761	258.0872889	554.8893075	20.48816634	12.94461796	72.68236575	25.77339904	53.00685891	49.43029495	9.452789745	0	1.87049646	28.23880711	30.4427647	39.42515328	28.74161128	93.22638097	63.19638699	71.96312056	25.58643299	13.83192782	27.40408051	12.64888652	67.54838819	0	20.21544037	27.89487642	55.8048493	1.718830689	0	33.18309396	48.21075116	68.84996239	240.7005284	355.5543414	85.02969484	11.4519072	60.92543602	38.1593425	9.512051696	21.68132054
PWY-7663	gondoate biosynthesis (anaerobic)	2585.920813	2767.947984	3987.713625	2639.130084	3385.086153	1918.153874	3992.262492	4117.142318	4059.039068	3268.717685	1629.947456	3381.421869	3420.949201	4767.601537	3491.478102	4306.790984	1833.053478	2971.000719	3374.999113	3095.600789	3777.802134	2758.362674	3138.714595	3362.91225	4241.08356	2327.019845	3700.437871	3276.87015	3580.799853	2762.142035	4406.168775	3761.379256	4356.4274	4042.735713	4600.931725	2287.190704	3233.288234	3602.529809	3759.099403	2966.05638	3682.95959	3248.346943	3249.396502	3643.61514	3759.099403	4437.707066	3054.425489	4077.29278
PWY-7664	oleate biosynthesis IV (anaerobic)	1277.724505	931.9944322	1780.567018	102.2211127	558.118135	296.4934012	3769.0457	922.0015859	1405.178437	998.3862703	130.8966183	1462.741829	2019.496605	3422.13465	65.56111497	2436.913541	181.1784701	646.7153775	129.6877546	426.7197519	432.7221554	1299.632003	501.6717605	1183.926734	2588.454755	401.2103182	496.8032405	415.8223301	777.5561834	178.4898431	1934.569056	1336.653676	1940.682276	1062.835219	2513.197114	204.540852	809.923489	903.8786245	537.0142004	1034.952635	2454.098865	1292.643072	1581.685183	895.1574126	2244.667136	2400.671577	386.8234356	1008.181405
PWY-841	superpathway of purine nucleotides de novo biosynthesis I	3661.69494	3458.047988	3545.723936	3843.148761	3605.343488	3771.803459	3669.503077	3520.369691	3545.165906	3603.930927	3705.512529	4031.529349	3851.189782	3757.666123	3736.983553	3688.20615	3691.314395	3643.649545	3586.365213	3809.728844	3438.582756	3620.683048	3657.370035	3592.355416	3576.22294	3579.050775	3832.634441	3515.470905	3591.872209	3736.574774	3562.443256	3908.843019	3553.511576	3532.542466	3635.626565	4031.23091	3649.259813	3521.014817	3589.69218	3616.000025	3577.904677	3704.646847	3521.425097	3690.058986	3651.174345	3672.275549	4008.801342	3550.918498
PWY-922	mevalonate pathway I	1508.65297	1922.216052	2407.477908	2045.517479	2384.958387	1444.55659	342.3662961	2804.450353	2605.859684	2276.030558	1326.039655	1635.336735	1812.668934	1079.619049	2676.846375	1748.420147	1442.338169	1988.771349	2610.58956	2250.319162	2790.586764	1773.293064	1901.518874	2160.147024	1803.261289	1753.225406	2010.667192	2464.244391	2432.319752	2018.200116	2234.551028	2000.240607	2602.608362	2566.32863	1879.159039	1665.546938	1952.143812	2186.477343	2474.818559	2050.07648	1841.882304	2206.482826	2090.202616	1906.106331	1142.351925	1793.489098	2141.268526	2486.124756
PWY0-1061	superpathway of L-alanine biosynthesis	2553.357808	1441.662039	1418.429666	3222.155501	1860.227677	3084.32353	3399.531416	1228.527282	2032.149723	2385.350487	2928.10044	3817.224007	3390.217731	2885.188837	3070.213065	2830.943606	2890.978197	2522.027888	1450.881754	2789.994143	2980.49163	2243.598794	2093.565094	2355.777513	2850.763046	2049.356831	2732.417823	982.499123	1411.448551	2898.9374	1587.5969	3239.989524	1612.051783	2768.86969	2663.593162	3807.209977	2397.741857	1402.346405	1573.54535	2256.075568	2892.833942	2818.395878	2360.570474	2149.141251	2368.258735	2197.529195	3647.343378	3142.586961
PWY0-1241	ADP-L-glycero-&beta;-D-manno-heptose biosynthesis	306.5104845	218.891095	434.9850976	15.6982423	118.6001037	70.16256058	3159.724186	184.6081312	282.4165365	203.09674	22.76462927	653.7032069	436.0941945	1631.837987	26.50342946	934.9387216	33.08476411	228.5385169	26.81044926	105.4248799	100.7510546	263.9527993	374.9473835	279.6791429	873.4952667	98.07363333	469.0846048	89.90753083	200.1328304	52.93793248	743.4518253	499.2701673	379.6874377	189.2000314	885.7535656	42.39782367	375.135101	369.3422632	242.3929433	208.753086	617.4491815	211.7206758	304.5790241	591.6818719	1210.240268	1084.174261	108.8601472	381.8321451
PWY0-1261	anhydromuropeptides recycling	1804.707443	1373.370893	1936.769396	173.0457407	733.5266917	508.1127371	3259.26681	1520.159639	1967.052547	1654.823948	279.4358243	2127.232218	2150.715105	2595.954025	126.9374779	2301.333303	341.8758958	899.5665025	250.6465257	911.7997052	683.5125504	1554.357639	757.0801698	1744.734135	2341.729134	690.3364839	598.0828711	733.95667	1272.490486	250.1668668	2203.923498	1810.644341	2362.6148	1434.766904	2577.313324	344.3390814	963.6608196	1325.881015	836.9922076	1395.726438	2521.720418	1809.390314	2182.53955	1255.892489	2124.992172	2315.374223	615.1126763	1450.239441
PWY0-1296	purine ribonucleosides degradation	2139.897271	2702.891682	2869.080451	2423.370521	2800.05875	2204.462387	651.5517177	2969.316152	2903.071033	2728.335288	2077.841536	2302.703706	2341.44534	2100.054736	3279.450666	2727.139987	2130.816355	2684.111943	3021.475282	2572.869092	3582.823475	2329.159765	2740.904567	2662.506797	2579.797715	2321.925111	2664.187335	3054.262562	3078.391711	2602.85976	2843.745187	2758.625671	2898.842315	3630.37667	2675.466534	2194.373847	2692.805431	2946.081646	2811.624224	2492.919438	2540.638353	2445.172314	2723.275266	2749.730161	2324.305384	2716.047319	2677.114105	3361.809202
PWY0-1297	superpathway of purine deoxyribonucleosides degradation	1935.258205	1055.63735	858.7628498	2188.261962	1425.194523	2003.027939	568.5995314	874.8970721	1140.515675	1779.686995	1847.918781	2035.181601	2107.300806	1028.07225	2630.814103	1903.772503	1909.463528	2032.534044	1266.326104	2058.295274	3032.679227	1798.178445	1728.415987	1464.088916	1804.126993	1681.899127	2051.179045	733.95667	1008.968419	2191.536709	728.7673931	2245.66244	655.4467782	2684.376513	1368.604035	1929.673921	1920.115202	1113.076391	1229.374154	1692.607475	1583.873878	1833.569249	1139.265052	1681.521707	1178.907187	1251.401967	2345.24919	2851.093651
PWY0-1298	superpathway of pyrimidine deoxyribonucleosides degradation	1919.424818	2435.837357	2728.988632	1934.169482	2597.740926	1728.601795	570.107753	2843.242306	2722.245544	2541.29977	1668.647325	1725.229916	1875.595277	2233.217298	2492.717286	2433.382806	1736.950116	2282.143488	2825.073154	2255.966924	2682.587433	2092.049623	2463.28673	2460.596812	2270.741412	2169.719927	2275.060333	2837.274194	2809.056657	2109.553186	2767.805695	2256.195566	2808.132005	2936.643222	2533.381847	1503.40391	2365.713246	2706.586272	2761.404691	2356.321113	2242.379003	2244.301161	2419.028389	2559.501259	2245.537499	2634.116966	1993.303278	2540.328057
PWY0-1319	CDP-diacylglycerol biosynthesis II	4139.385257	4216.079711	3916.266797	3886.957809	3607.336767	4062.072762	3987.737828	3782.215371	3774.978664	4078.514126	4502.843669	4119.265092	4269.235336	4439.706627	4227.994457	4259.47913	4304.170264	4034.272117	3833.270746	3691.125854	4269.235336	3997.039476	4089.800641	3816.485161	4423.747089	4001.913713	3893.40222	4074.799486	4096.771632	4064.508869	3955.986039	4260.649423	3972.074861	3914.580991	4170.324093	3866.223164	4026.396703	4169.527893	3637.902931	3992.747019	4288.736003	3724.485973	4185.38744	3978.265317	4343.113225	4181.815005	4081.727072	4388.058374
PWY0-1338	polymyxin resistance	59.74863246	11.14223964	0.700459094	7.66658345	1.49495929	11.31654203	0	61.99785269	23.01415315	118.1276957	6.829388781	0.719145442	20.97544783	3.818281339	8.369504039	16.9475297	3.150929915	0	0	6.902819516	7.24827731	13.98055081	11.10471345	14.4911473	11.25415111	19.74209502	1.066101375	3.457981955	1.107235576	2.810863672	24.33420196	0	3.369240062	4.042735713	39.57790731	0.572943563	0	12.98468894	0.669593766	17.07479067	20.52797148	20.45909898	16.60736227	1.272434133	5.657361916	8.978668824	0	8.431624656
PWY0-1415	superpathway of heme biosynthesis from uroporphyrinogen-III	529.3728836	258.4280743	755.7953629	51.84070714	262.6145153	59.97767276	0	421.8624837	756.836865	432.0986764	50.65130012	76.22941687	659.0193029	1159.802957	46.03227221	759.108101	81.13644531	288.509617	39.90392448	121.7406351	104.3751933	786.5457884	127.3775954	331.8472732	846.6584449	96.79994978	313.4338041	100.2814767	181.5866345	44.50534147	755.6189263	267.5413977	616.311759	275.310302	729.4208317	71.04500182	278.2485541	362.1285471	174.0943792	306.2446327	819.5088224	655.3111401	462.0168185	255.1230437	747.6421363	980.9195691	96.17741159	183.0867068
PWY0-1479	tRNA processing	1233.510517	792.8961502	884.6798363	51.47563173	487.8550483	338.3646067	3173.298181	498.0609619	762.7547901	639.8583518	155.3685948	2217.844544	1804.376315	1889.571978	16.73900808	1342.385581	258.376253	693.7197533	178.3206625	514.5738185	448.6683655	1104.743125	478.8091152	918.7387389	1604.149385	321.6050963	458.423591	366.978335	667.6630524	178.4898431	881.065933	1404.065681	849.5668402	589.0265934	1306.46672	311.1083548	739.4605458	679.5320545	471.3940113	855.9427324	1584.276387	1012.415413	1136.607874	884.9779395	1455.247558	1251.401967	559.0972608	1176.813898
PWY0-1533	methylphosphonate degradation I	76.77699271	17.25250009	1.400918189	9.857035864	2.491598817	16.40898594	0	77.93026176	34.85000334	134.7070214	9.105851707	1.438290884	33.17047564	5.727422008	9.764421379	27.53973576	4.726394872	0	0	10.6679938	10.87241597	21.80965926	15.67724252	22.21975919	18.17978256	27.38419632	2.132202749	5.186972933	1.937662258	4.216295507	37.75996856	0	5.442618561	6.46837714	61.7415354	1.145887126	0	17.31291859	1.339187532	26.43838556	31.79823034	30.68864847	25.5753379	2.544868266	9.138815403	13.46800324	0	12.04517808
PWY0-1586	peptidoglycan maturation (meso-diaminopimelate containing)	2089.409677	2583.202462	1351.185593	2471.925549	692.6644711	3224.648651	4289.382141	612.0123224	1295.039275	2057.908804	3639.495104	3160.644218	2628.272394	2198.852766	3163.672527	2041.471181	3258.849264	2658.178494	1339.275465	1780.299906	3741.560748	2646.797879	2510.971676	1498.384631	2022.284384	2515.525011	2079.963782	1849.588098	1849.913839	2761.20508	1371.945524	2619.588409	722.0540625	2669.822665	1603.301025	2247.084654	2493.827688	1975.836834	457.3325422	2182.268408	2208.970735	1826.439563	2920.902877	2019.989186	2262.509585	1639.729394	2802.884566	3543.691391
PWY0-162	superpathway of pyrimidine ribonucleotides de novo biosynthesis	3348.910849	3455.891425	3373.410999	3052.030364	3321.301223	3342.906516	1193.003261	3481.577739	3435.355518	3292.550466	3273.553689	3296.562707	3337.04741	3561.979204	3300.374426	3640.894296	3221.825838	3274.097901	3401.809562	3314.608426	3106.611655	3438.376666	3505.170139	3314.608426	3475.801284	3516.003439	3323.037984	3531.464072	3522.669986	3267.629018	3501.188196	3483.304733	3521.374209	3492.519382	3590.507751	3389.534119	3293.341879	3519.572074	3404.214707	3421.567731	3418.913525	3371.411523	3544.343256	3532.277153	3537.156743	3581.366527	3276.373362	3208.83544
PWY0-166	superpathway of pyrimidine deoxyribonucleotides de novo biosynthesis (E. coli)	2937.840258	2737.037255	2367.551739	3284.948471	2341.604568	3137.511278	3441.76162	1512.539792	2178.453982	3052.150243	3139.811492	3548.982757	3300.462327	3206.401754	3336.642277	3158.595847	3123.359278	3108.772166	2742.771309	3150.195816	3225.483403	2854.548864	3050.530106	2852.823865	3018.709609	2833.945898	3270.799017	2615.098854	2719.093766	3152.852085	2579.425408	3441.172229	1869.928234	3034.8817	2955.678118	3506.414606	3122.789528	2700.093928	2281.975555	2927.500401	2940.732542	2839.164963	2849.491219	3050.024617	3222.520384	2955.104377	3507.833286	3328.082703
PWY0-321	phenylacetate degradation I (aerobic)	88.42797603	16.89307301	2.101377283	18.61884552	5.97983716	19.80394855	0	113.9513605	69.37123306	250.7623014	13.08966183	2.876581768	39.02408899	9.06841818	18.13392542	33.18891232	6.30185983	0	0	13.17810999	13.77172689	24.60576942	18.29011627	34.29571528	28.56822973	40.75787359	4.264405498	7.348211655	4.152133411	6.090204622	42.79463103	0	7.515997061	9.298292139	55.01329116	1.145887126	0	19.47703341	2.678375064	36.90357984	59.16885898	65.71710581	35.87190251	3.817302399	16.53690406	17.95733765	0	12.04517808
PWY0-42	2-methylcitrate cycle I	118.6010354	12.2205209	7.705050039	22.99975035	19.93279053	30.55466348	0	123.3029919	145.9754857	293.7649275	30.73224951	5.753163537	66.34095129	51.06951291	23.71359478	68.49626586	56.71673847	47.00437581	31.79843982	85.34395038	55.08690756	38.58632023	77.0797757	172.4446529	55.40505161	68.14206991	31.98304124	50.57298609	79.72096149	6.090204622	54.5421768	0	19.43792343	44.87436641	76.3853611	1.145887126	37.63361738	49.77464093	91.06475218	110.7107395	176.7015585	148.7934471	63.77227113	83.98065278	220.6371147	32.54767449	6.341367797	9.636142464
PWY0-781	aspartate superpathway	1451.891769	585.506722	982.7441095	177.791721	650.3072912	1557.72201	49.77131177	793.5032431	1131.310014	1200.446802	930.5042214	722.0220239	1887.790305	2586.408322	249.6902038	2381.127922	961.033624	1308.01832	322.34889	1045.463392	605.9559831	1441.394788	1683.997134	1133.207719	2192.828058	941.888985	1652.457131	518.2650455	1113.325372	1166.039946	1656.403954	1855.936782	1081.785232	1104.87967	2245.254682	373.5592031	1416.064944	1322.995529	960.8670543	1379.753246	1833.832119	1331.701352	1545.81328	1962.093433	2289.055668	2200.896196	746.1676108	1429.762638
PWY0-845	superpathway of pyridoxal 5'-phosphate biosynthesis and salvage	362.0767127	72.24484415	163.206969	22.99975035	106.6404294	65.63594377	0	270.5045975	350.4726751	332.1046182	38.69986976	145.2673793	593.1661527	1043.345376	20.9237601	985.7813107	45.68848377	134.5297652	38.65692684	144.9592098	90.60346638	129.7395115	122.1518479	295.1363667	547.9905885	96.163108	106.6101375	69.59188685	186.8460035	23.42386393	492.9773673	447.6578504	273.9451343	310.0778292	848.9461118	54.42963849	112.9008522	165.1940982	120.5268779	208.2022863	458.860539	354.6243823	457.6989043	198.4997248	702.383241	639.7301537	89.83604379	246.9261506
PWY0-862	(5Z)-dodec-5-enoate biosynthesis	1148.966202	824.1663066	1601.24949	87.98317197	588.0173208	257.4513312	3788.652581	807.7038686	1248.682195	879.7404707	112.6849149	1380.040103	1841.449199	3246.970993	112.9883045	2465.865571	156.7587633	747.2074913	145.8987239	380.9101315	819.7801638	1168.494437	1071.278239	1052.540332	2398.865594	358.5419192	1230.280986	388.1584745	680.6730705	230.9592984	1830.93892	1308.214236	1744.748007	2256.250801	2309.76667	198.8114164	1055.743075	1071.236837	702.4038606	917.081499	2278.202325	1151.90927	1426.904567	1428.307314	2349.11074	2388.325907	473.4887955	1175.609381
PWY1G-0	mycothiol biosynthesis	955.380633	453.2375546	245.1606831	1785.948868	629.3778611	1785.750332	202.1016902	141.6598981	189.3736031	744.5153453	1655.557664	1848.203786	1319.98981	99.27531481	1579.046429	27.53973576	1603.823327	1115.138295	549.3024605	1331.616638	1272.797496	839.1126595	814.5633924	647.7542843	150.6324841	892.2153266	1270.792838	244.6522233	350.7168688	1511.307701	63.35283613	1268.188357	37.06164068	209.4137099	37.59901194	2311.827277	1015.707312	227.953428	469.38523	826.1995487	338.9127841	936.1587715	361.7083503	748.1912702	350.3212571	109.9886931	1954.198176	1267.152734
PWY490-3	nitrate reduction VI (assimilatory)	191.7931102	85.18421922	233.9533375	5.476131036	85.21267953	49.22695783	4.524664706	90.74546037	141.3726551	36.267275	7.398504512	66.88052612	185.8522238	1164.098523	26.50342946	645.4184226	30.72156667	215.5717925	22.44595752	68.40066612	73.93242857	91.15319127	467.7044017	154.5722379	614.6497913	75.78417121	609.8099862	54.89546354	151.1376561	53.87488704	574.7906325	439.2313497	154.7258705	111.5795057	587.7319235	29.79306528	403.1601352	415.5100461	287.9253194	102.448744	220.9775754	61.99726964	92.004787	702.3836414	1065.759949	947.249561	108.8601472	352.9237177
PWY4FS-7	phosphatidylglycerol biosynthesis I (plastidic)	4062.608264	4105.376168	3735.548351	4081.542999	3559.996389	4238.610817	4108.395553	3582.713901	3593.166854	3984.737314	4650.244644	4286.106835	4232.162451	3724.733446	4368.881108	3750.347092	4441.235715	4066.688928	3779.649847	3792.158031	4339.543626	3951.183269	4025.785234	3725.673971	3966.655413	3998.729504	3939.244579	3931.725483	3932.347149	4193.340121	3598.525003	4254.329548	3672.73084	3725.380959	3653.436624	3760.228605	4024.795272	3934.360749	3527.41996	3943.725846	3960.690969	3710.226601	4004.699339	3853.566772	3837.432106	3683.498885	4287.821525	4404.921624
PWY4FS-8	phosphatidylglycerol biosynthesis II (non-plastidic)	4062.608264	4105.376168	3735.548351	4081.542999	3559.996389	4238.610817	4108.395553	3582.713901	3593.166854	3984.737314	4650.244644	4286.106835	4232.162451	3724.733446	4368.881108	3750.347092	4441.235715	4066.688928	3779.649847	3792.158031	4339.543626	3951.183269	4025.785234	3725.673971	3966.655413	3998.729504	3939.244579	3931.725483	3932.347149	4193.340121	3598.525003	4254.329548	3672.73084	3725.380959	3653.436624	3760.228605	4024.795272	3934.360749	3527.41996	3943.725846	3960.690969	3710.226601	4004.699339	3853.566772	3837.432106	3683.498885	4287.821525	4404.921624
PWYG-321	mycolate biosynthesis	1325.224668	959.6703178	1790.373445	106.2369421	545.6601409	308.3757703	3723.799053	938.2803516	1428.19259	1032.063026	136.0186599	1498.699101	2097.056982	3397.315821	58.58652827	2310.513215	188.2680624	620.7819288	124.699764	438.6428038	380.5345588	1347.165876	435.6966983	1218.705488	2591.91757	413.3103119	424.3083471	418.8480643	798.8704682	166.7779112	1898.487308	1344.026864	1746.821386	910.4240825	2402.378974	204.540852	758.6777122	853.382612	499.5169495	1069.653016	2486.299605	1336.041161	1623.867883	807.3594574	2199.40824	2320.985891	365.685543	967.2277998
PYRIDNUCSAL-PWY	NAD salvage pathway I	1634.722584	878.7992236	725.6756218	425.3128438	1006.605922	1410.041137	435.8760334	558.6733877	678.5887443	1382.301281	792.7782143	1021.905673	1021.94333	1416.582377	280.3783853	1314.845846	846.0246821	948.1917189	809.3014684	1096.920774	426.9235336	1550.443085	802.1522421	1194.070538	984.3053699	1404.236114	416.8456374	513.0780726	806.3443084	500.8022108	908.7565766	893.2090757	518.6037972	608.4317248	1112.930754	203.9679085	701.8269285	707.6655472	812.2172382	1406.742432	1207.527734	1418.187543	958.5769504	1323.967715	1533.145079	1083.051927	108.8601472	246.9261506
PYRIDNUCSYN-PWY	NAD biosynthesis I (from aspartate)	1237.095435	1628.923551	106.4697824	823.6101077	159.960644	2120.154149	0	304.1011992	424.7755124	979.7345289	2271.910001	366.7641755	1449.744906	1284.851671	92.06454443	1107.944754	1899.223006	1077.858963	683.9782056	815.787761	362.4138655	1299.911614	1785.89921	557.9091711	967.8569952	1852.572723	590.6201615	1119.521658	937.828533	1434.945904	389.3472313	1309.267548	457.1799592	326.6530456	1101.45316	215.4267797	960.0576009	1027.954541	274.5334441	888.4399147	1157.616588	958.4777886	1776.987763	1153.461542	1396.933212	725.0275076	387.8803303	623.9402245
PYRIDOXSYN-PWY	pyridoxal 5'-phosphate biosynthesis I	206.132782	33.78614602	78.45141858	13.14271449	61.29333089	36.2129345	0	158.6313773	196.277849	196.8794928	22.19551354	66.16138068	350.2411987	661.5172419	12.55425606	697.6733058	25.9951718	76.17950562	23.69295516	84.08889229	49.28828571	62.91247864	73.16046508	162.3008498	295.2050406	54.13155086	66.09828522	35.87656278	104.3569531	12.18040924	288.6539818	272.8079606	137.3613256	183.1359278	539.4468766	32.08483953	59.65328713	87.28596454	68.9681579	113.464738	239.8955099	204.2810035	268.0428271	111.9742037	441.7094112	388.3274267	50.73094238	134.9059945
REDCITCYC	TCA cycle VIII (helicobacter)	3337.558609	2962.398037	3510.700981	2674.177322	3700.024243	2672.967227	19.60688039	3995.917467	3585.276287	3664.030983	2632.729375	890.3020574	2337.05513	2307.196499	1948.699524	2157.279301	2740.521293	2669.524378	3731.640438	3288.879735	1341.65613	3120.45894	2908.781705	3389.962392	2417.91108	3228.150957	2717.492404	3451.930487	3433.814331	2753.709444	3196.171561	2347.833761	3785.729968	2137.798645	2730.084046	1184.274345	2722.832254	3277.191214	3870.251968	3329.033381	2755.980799	3473.707018	2840.855391	2983.858042	1826.892717	2718.291987	1583.22816	1353.878016
RHAMCAT-PWY	L-rhamnose degradation I	2.389945298	1.797135427	21.01377283	9.126885059	14.9495929	18.10646725	0	39.48466596	140.0575606	18.65174143	0	5.034018095	28.29246452	152.2539684	2.78983468	105.9220606	0	37.27933254	0	5.020232375	7.24827731	41.10281937	71.20080976	21.25368271	71.8534263	17.8315697	39.44575086	6.483716166	17.16215143	36.07275045	44.47285185	16.85300143	31.10067749	2.425641428	208.1797924	9.740040573	112.1001369	18.03429019	3.34796883	46.26717473	81.30686744	46.80793858	78.05460269	29.26598506	59.18470928	66.21768258	6.341367797	50.58974793
RIBOSYN2-PWY	flavin biosynthesis I (bacteria and plants)	3500.074889	3656.092312	3223.512753	2989.60247	3113.501881	3320.273432	3162.74063	3119.634968	2957.31868	3154.216717	3635.511294	2933.394258	2872.660751	3225.970446	2611.28526	2759.622752	3480.202091	2966.138198	3228.47689	2994.568612	2125.919735	3375.743798	3324.228632	3092.410834	2741.684351	3457.413996	2889.134725	3448.472505	3373.193183	3055.877288	3109.323633	2827.090989	3142.205116	2105.861033	2956.073897	2943.211084	3053.928015	3435.171596	3150.438669	3178.665064	2929.059774	3016.477154	3298.554295	3156.909084	3274.307005	3058.359068	2820.851775	2276.538657
RUMP-PWY	formaldehyde oxidation I	1713.889522	1915.746365	2469.118308	1304.779488	2511.033288	698.2306432	0	2847.398587	2542.077602	2068.788987	592.4494767	8.629745305	777.5549732	1387.945267	1178.705152	1532.339143	851.5388095	1437.685564	2497.112774	2021.898589	535.6476932	1774.411509	1691.835755	2127.300424	1587.70101	1799.714856	1398.725003	2369.149887	2305.818087	1210.076811	2253.431012	733.1055621	2767.441952	1911.809719	1877.971702	406.7899298	1533.36973	2095.58452	2596.684625	1939.365741	1777.480825	2089.927959	1808.873899	1775.681833	1034.426867	1886.642787	610.8850978	28.90842739
SALVADEHYPOX-PWY	adenosine nucleotides degradation II	1351.812809	590.1792741	844.7536679	693.6432645	419.5852408	374.0117141	0	372.6798296	183.7844516	1524.261758	1348.235168	7.191454421	207.3154728	32.93267655	64.16619763	144.0540024	1332.055622	656.4404208	855.4403811	64.00796279	62.33518487	808.3554477	94.0634551	877.1974499	168.8122666	506.289211	10.66101375	739.1436429	689.2541462	288.1135263	435.9178592	0	30.06398824	35.1718007	292.0849559	5.729435631	836.7474504	901.7145097	216.9483802	1179.812955	314.3597202	170.4924915	285.9787784	12.72434133	619.6987207	75.1963514	0	69.86203286
SER-GLYSYN-PWY	superpathway of L-serine and glycine biosynthesis I	3237.180906	2980.728818	3107.236543	3115.553484	3085.595975	3257.466623	3191.396839	3122.405821	2986.908305	3382.182446	3539.899851	3029.759748	2792.173567	2218.898743	2771.700754	2458.097953	3448.692792	2983.967444	3235.335377	3042.888349	2457.890836	3140.311322	2987.821136	3122.359205	2230.053327	3098.872076	2611.948368	3180.046656	3203.509331	3111.157607	2850.038516	2612.215221	2974.779802	2385.618344	2615.308115	3050.924474	2915.003917	3042.02407	2992.41454	3295.985399	2733.440281	3093.353769	2941.496006	2738.278254	2549.729498	2562.287616	2942.394658	2309.060638
SO4ASSIM-PWY	sulfate reduction I (assimilatory)	2741.864743	2513.833035	3145.761793	1108.733997	3301.866752	957.3794557	0	3475.343318	3148.336151	3013.292448	731.882831	68.318817	1564.865969	1821.320199	1057.347344	1674.980852	1011.448503	1711.607616	3128.09358	2584.164615	620.4525378	2759.201507	2074.62176	2899.195537	1899.354425	2693.203866	1318.7674	2861.912316	2806.842186	1089.67815	2647.393351	980.6340206	3280.603131	1751.313111	2002.246331	440.0206565	1771.582521	2591.888187	3328.550611	2778.784482	2433.570894	3131.482089	2414.378327	2296.107393	1423.044113	2242.422539	523.1628433	244.517115
SULFATE-CYS-PWY	superpathway of sulfate assimilation and cysteine biosynthesis	2460.448685	2631.725119	2930.020392	1619.10941	2985.433702	1523.772384	0	3216.268492	2924.770092	2694.140428	1255.469304	149.582252	1990.228539	2063.781064	1485.586967	1946.141327	1569.95083	1979.046306	2907.374998	2327.505235	1004.611235	2431.217785	2026.283595	2640.287038	1873.383307	2510.430276	1731.348632	2939.284662	2804.074097	1604.066202	2644.456465	1460.944561	3043.97881	1862.892616	2175.993344	823.8928437	1905.30197	2656.811631	3017.18951	2504.486232	2173.549922	2607.915147	2408.731824	2086.155761	1809.050268	2213.241865	936.4086447	476.9890519
TCA	TCA cycle I (prokaryotic)	3310.671724	2938.675849	3671.806573	3348.836666	3858.988247	2740.86648	456.9911353	4257.070433	3883.145183	3767.133664	2627.038218	2593.238464	2862.416928	2516.247402	3007.441785	2302.745598	2786.209777	2781.362375	3830.153252	3688.615738	2302.052874	3203.783023	2986.514699	3555.161471	2654.248253	3265.724621	3071.43806	3518.928887	3521.285941	2948.595992	3402.592722	2608.001971	4063.562687	2238.867038	2945.387862	3289.841939	2838.935967	3347.16426	4083.852379	3470.038104	2939.525015	3836.081059	2913.927785	3089.470075	2005.317209	2932.657705	3095.64438	2023.589917
TCA-GLYOX-BYPASS	superpathway of glyoxylate bypass and TCA	604.3574173	62.89973993	58.13810484	2553.337364	147.50265	1980.960682	321.2511941	508.7980201	1011.965191	940.3586303	2034.588741	2286.163361	2001.935765	139.844554	2234.657578	176.5367677	2081.976941	1614.357183	294.2914431	2126.69594	1736.687244	1094.677128	1515.466777	397.057436	342.8187568	1413.151898	2055.44345	194.9437327	146.1550961	2146.562891	255.9286758	1922.295475	45.09598237	219.9248228	206.2008971	2853.831888	1615.843402	98.82791026	122.5356592	1199.641745	506.7591392	1922.225345	1116.014745	993.1348408	228.4703851	95.39835626	2592.562534	1692.34752
TEICHOICACID-PWY	teichoic acid (poly-glycerol) biosynthesis	1533.448652	1990.147771	2353.542557	828.356088	2323.166737	429.46277	0	2771.892822	2408.595514	1803.519775	363.0958368	32.3615449	644.8730706	1048.118228	733.7265207	1261.884815	542.7476778	1072.996441	2316.921615	1546.859101	445.7690546	1755.118348	1491.950913	1898.823335	1344.438205	1746.220147	1060.770868	2422.31636	2243.259277	795.0059418	2168.680861	575.1086737	2623.082974	1352.295096	1601.32213	269.2834747	1157.033556	2193.691059	2478.836122	1697.564673	1453.863392	1836.669113	1763.037579	1530.102045	848.1691058	1728.393749	401.6199605	107.2020849
THISYN-PWY	superpathway of thiamin diphosphate biosynthesis I	2194.268527	1135.78959	1251.720402	1947.677272	1187.495996	2312.535364	82.95218628	655.653269	815.6873423	1728.91281	2436.953563	996.7355828	1812.181133	2661.819378	479.8515649	1984.979416	2401.796328	2013.083957	1122.921375	847.1642134	863.2698277	1833.129822	1802.882889	1658.753328	2084.615067	1658.335982	2198.301034	736.1179087	1211.038911	1987.749093	1506.622745	2210.903125	824.9454705	720.415504	1705.807805	520.2327553	2047.028571	1359.785481	1238.078873	1870.515778	1758.160381	747.9970582	1322.942479	2074.703854	2569.312673	2084.173501	1266.15977	1827.253515
THRESYN-PWY	superpathway of L-threonine biosynthesis	3183.108394	3166.912049	3210.20403	2749.01778	3309.839868	2912.312091	3385.957422	3428.931518	3415.300327	2987.387252	2761.918646	2933.394258	2898.51421	3364.383145	2556.883484	3348.549409	2735.794899	2821.883389	3063.249703	3086.187853	2275.234248	3247.681953	3166.14977	3195.29798	3339.885767	3252.987786	2958.431314	3240.129092	3138.182432	2769.637671	3311.129687	2829.197615	3454.507753	3142.014196	3360.56011	2927.741607	2849.345265	3207.93954	3371.404612	3050.879533	3317.481195	3288.335182	3320.476013	3174.086945	3158.113494	3423.117489	2841.989668	2405.422062
TRNA-CHARGING-PWY	tRNA charging	3446.30112	3164.755486	2790.629032	3631.405027	2929.123569	3816.5038	3574.485118	2369.079958	2716.327619	3301.358233	4212.02553	3796.368789	3550.704297	3389.201973	3890.424461	3225.679819	3997.742329	3614.474416	2964.113391	3360.418046	3856.808357	3398.671901	3533.911751	3123.325282	3165.013573	3451.68242	3443.50744	2510.927147	2968.49858	3801.224639	2872.694497	3741.366317	2484.425787	2581.691026	3154.754992	3477.194484	3571.99079	2925.883241	2841.755943	3357.124166	3164.527682	3176.43011	3124.176991	3374.495321	3506.258843	3152.635091	3784.73968	3865.297646
TRPSYN-PWY	L-tryptophan biosynthesis	3313.06167	2760.040588	3358.000899	3287.869074	3653.680505	2942.300928	3480.975381	3510.325347	3558.974398	3180.640017	2670.291013	3436.796068	3159.487805	3445.998908	2907.007736	3145.8852	2783.84658	2885.09617	3260.898829	3512.907605	2493.407395	3192.03936	2997.619413	3437.30014	3139.042455	2926.287955	3337.963404	2950.955351	3032.718243	2939.226446	3292.249703	3059.873072	3498.048701	3254.402249	3210.95562	3607.252673	2995.475801	3063.665218	3668.03465	3080.071917	3259.922373	3593.671734	2976.039319	3186.175069	2910.930297	3443.319494	3363.038722	2563.213895
TYRFUMCAT-PWY	L-tyrosine degradation I	78.86819484	15.81479175	3.502295472	11.31733747	2.491598817	14.71150464	0	76.89119161	30.90471994	145.0691	9.674967439	0.719145442	26.82906118	4.772851674	9.764421379	22.59670626	5.514127351	1.620840545	0.62349882	12.55058094	11.5972437	17.89510503	14.37080564	18.35545325	16.4483747	26.11051277	2.132202749	11.23844135	2.76808894	3.747818229	45.73151747	0	4.665101624	7.276924283	50.65972135	0.572943563	0	17.31291859	1.339187532	30.29398345	35.01830429	27.58878499	23.25030718	2.544868266	8.268452032	11.22333603	0	10.84066027
UBISYN-PWY	superpathway of ubiquinol-8 biosynthesis (prokaryotic)	506.0709169	38.81812521	97.36381413	14.9680915	64.28324947	66.76759798	0	229.2881479	206.1410575	245.5812621	36.99252256	10.06803619	449.7526256	853.8631644	18.13392542	567.0360978	55.92900599	77.80034617	33.66893628	90.9917118	46.38897479	89.47552517	97.32954729	235.7226628	716.8028552	95.52626623	35.18134536	56.19220677	187.3996213	24.82929577	212.2949343	246.4751459	313.3393257	250.6496142	629.6845053	40.10604942	48.04291581	260.4151504	145.3018472	186.721098	656.8950875	245.5091878	336.7973069	244.3073535	402.1078778	372.6147562	66.58436187	198.7454383
UDPNAGSYN-PWY	UDP-N-acetyl-D-glucosamine biosynthesis I	3524.870572	3695.629291	3276.747644	3815.037955	3184.761608	3933.63001	3357.301212	3137.645517	3161.158322	3502.900661	4280.319418	3915.746932	3621.92326	3189.219488	4025.731443	3134.586847	4077.30331	3659.857951	3415.526536	3470.23563	3943.062857	3414.88934	3651.491069	3299.151202	3306.989018	3615.350756	3583.16672	3564.747148	3478.380563	3811.531139	3143.307605	3727.673253	3190.151994	3328.384312	3169.398817	3832.419494	3647.658383	3458.976859	3177.892014	3513.551281	3278.035289	3278.725605	3519.76436	3417.121864	3276.047731	3198.650769	4008.801342	3982.135873
VALDEG-PWY	L-valine degradation I	120.0947512	68.65057329	0	0	26.90926722	148.2467006	0	7.273491098	8.876887643	73.05265393	357.9737953	15.10205428	93.17001247	0	8.369504039	0	279.6450299	210.7092709	31.79843982	1.882587141	0	288.8381797	371.0280729	0	22.50830221	454.0681855	0	196.240476	138.404447	10.30650013	0	0	0	2.425641428	0	0	134.5201643	139.2247203	0	22.58278766	273.3037772	0	106.951413	258.9403461	348.1453487	99.88769067	0	0
VALSYN-PWY	L-valine biosynthesis	3289.162217	2840.552255	3605.963418	3236.028367	3726.93351	2872.138367	3853.506108	3836.247019	3890.706977	3435.54715	2584.354538	3390.77076	3228.267762	3792.985225	2997.677363	3402.216587	2697.98374	2951.550633	3427.373014	3553.069464	2784.788143	3285.709051	3134.795285	3490.917385	3477.532692	3082.951032	3421.119311	3198.201061	3275.756452	2942.974264	3601.042335	3077.779386	3866.850902	3418.537319	3662.539542	3419.327185	3106.775222	3264.206525	3816.684466	3315.814189	3447.894191	3766.954103	3180.97417	3401.216438	3016.244265	3685.743552	3300.681938	2713.778621
[truncated: 296 more columns]
